# Supplementary material for: (5-Benzoyl-3,6-dimeth­oxy­naphthalen-2-yl)(phen­yl)methanone
Source: Acta Crystallogr Sect E Struct Rep Online. 2011 Apr 29;67(Pt 5):o1250. doi: 10.1107/S160053681101508X (PMC3089136; doi:10.1107/S160053681101508X)
Supplement: Supplementary file 2 [file e-67-o1250-Isup2.hkl]

#
# h,k,l, Fc-squared, Fo-squared, sigma(Fo-squared) and status flag
#
data_I
_shelx_title ' YoneLab_101117_1_'
_shelx_refln_list_code          4
_shelx_F_calc_maximum      178.84
_exptl_crystal_F_000       832.00
_reflns_d_resolution_high  0.8302
 
loop_
 _symmetry_equiv_pos_as_xyz
 'x, y, z'
 '-x, -y, -z'
 
_cell_length_a     8.4283
_cell_length_b    12.5953
_cell_length_c    20.0578
_cell_angle_alpha  96.222
_cell_angle_beta   99.688
_cell_angle_gamma 102.727
 
_shelx_F_squared_multiplier     1.000
 
loop_
 _refln_index_h
 _refln_index_k
 _refln_index_l
 _refln_F_squared_calc
 _refln_F_squared_meas
 _refln_F_squared_sigma
 _refln_observed_status
   1   0   0     3317.31     3139.96     29.44 o
   2   0   0      500.52      444.33      5.57 o
   3   0   0     1037.31     1020.18      9.16 o
   4   0   0     4085.89     4046.30     48.26 o
   5   0   0      522.29      520.77      5.18 o
   6   0   0       95.05      100.59      3.60 o
   7   0   0       55.02       59.17      3.53 o
   8   0   0       35.40       32.22      2.46 o
   9   0   0       46.34       45.19      3.83 o
  -9   1   0        1.70        1.41      2.01 o
  -8   1   0      134.67      138.21     14.52 o
  -7   1   0        4.56        4.03      1.88 o
  -6   1   0     1150.64     1172.10     17.76 o
  -5   1   0        3.56        4.82      0.68 o
  -4   1   0      168.46      209.67      3.78 o
  -3   1   0     3189.08     3163.50     29.52 o
  -2   1   0     3294.85     3076.40     31.21 o
  -1   1   0       13.53       14.20      0.89 o
   0   1   0      711.03      576.14      3.72 o
   1   1   0     5351.19     5258.77     57.53 o
   2   1   0     2519.62     2252.97     20.42 o
   3   1   0      563.75      584.59      5.06 o
   4   1   0        4.65        3.96      0.86 o
   5   1   0      219.36      247.33      4.17 o
   6   1   0      143.59      129.87      3.86 o
   7   1   0      153.71      152.83      4.46 o
   8   1   0        4.39        5.24      1.68 o
   9   1   0       66.22       61.67      3.28 o
  -9   2   0       73.35       67.12      5.53 o
  -8   2   0       74.56       57.25     13.82 o
  -7   2   0        7.36       11.36      1.86 o
  -6   2   0     1137.56     1150.21     14.33 o
  -5   2   0      910.56      921.89      8.62 o
  -4   2   0      482.22      563.39      5.17 o
  -3   2   0      397.57      372.16      3.46 o
  -2   2   0     4623.78     4357.38     48.13 o
  -1   2   0    11563.99    12101.05    139.28 o
   0   2   0      371.06      332.95      3.84 o
   1   2   0      895.69      741.52      8.68 o
   2   2   0       60.10       52.52      1.06 o
   3   2   0       43.24       47.60      1.04 o
   4   2   0      889.98      885.13      8.10 o
   5   2   0       35.44       29.56      1.13 o
   6   2   0       71.70       68.87      2.36 o
   7   2   0      266.52      260.79      5.97 o
   8   2   0        0.01        0.07      1.05 o
   9   2   0       10.75       13.88      2.37 o
  -9   3   0        9.86        9.68      3.23 o
  -8   3   0       17.25       12.11      2.01 o
  -7   3   0      157.42      161.47      4.54 o
  -6   3   0        0.73        0.97      0.64 o
  -5   3   0        0.07        0.50      0.39 o
  -4   3   0      263.19      284.77      3.48 o
  -3   3   0        7.18        8.08      0.62 o
  -2   3   0      844.50      813.17      7.23 o
  -1   3   0     1201.20     1117.68     10.70 o
   0   3   0     8325.70     8008.07     88.64 o
   1   3   0     3981.20     3696.22     36.12 o
   2   3   0      364.14      359.19      3.18 o
   3   3   0       57.27       47.70      0.97 o
   4   3   0      254.15      244.22      2.58 o
   5   3   0       41.45       36.93      1.24 o
   6   3   0       83.34       84.79      2.66 o
   7   3   0        3.65        4.09      1.92 o
   8   3   0       15.21       14.76      1.80 o
   9   3   0        5.09        2.23      1.68 o
 -10   4   0        0.02        0.09      0.85 o
  -9   4   0        7.37        6.27      2.94 o
  -8   4   0       39.48       41.19      2.37 o
  -7   4   0        8.13        8.62      1.74 o
  -6   4   0      906.62      951.59     32.59 o
  -5   4   0       40.60       35.41      1.08 o
  -4   4   0      358.67      368.92      3.98 o
  -3   4   0     1706.95     1778.67     17.71 o
  -2   4   0      766.32      724.05      6.95 o
  -1   4   0     4151.85     3876.87     41.71 o
   0   4   0     3367.64     3016.55     29.11 o
   1   4   0       36.67       34.58      1.29 o
   2   4   0       65.34       57.55      1.19 o
   3   4   0       70.76       71.43      1.46 o
   4   4   0       97.76      101.77      1.93 o
   5   4   0       15.29       14.65      1.29 o
   6   4   0      140.33      145.18      3.87 o
   7   4   0       61.58       55.22      2.89 o
   8   4   0        3.01        2.20      1.13 o
  -9   5   0       17.64       15.27      3.73 o
  -8   5   0      432.65      399.43     10.27 o
  -7   5   0        0.09       -0.68      0.79 o
  -6   5   0      257.04      241.52      5.30 o
  -5   5   0        0.58        0.44      0.39 o
  -4   5   0      248.78      224.98      2.76 o
  -3   5   0     1257.74     1257.88     12.06 o
  -2   5   0     3928.47     3785.11     40.96 o
  -1   5   0        2.62        6.18      1.01 o
   0   5   0       52.68       40.12      1.36 o
   1   5   0      203.93      209.58      3.02 o
   2   5   0     1593.72     1618.91     15.18 o
   3   5   0      186.63      185.75      2.25 o
   4   5   0      122.38      117.57      2.79 o
   5   5   0      168.53      177.57      4.00 o
   6   5   0        4.44        2.83      1.67 o
   7   5   0        8.20        6.77      1.54 o
   8   5   0        0.95        1.80      1.54 o
  -9   6   0      108.70       95.56      8.84 o
  -8   6   0        7.18        6.39      1.03 o
  -7   6   0       38.77       30.68      1.85 o
  -6   6   0      382.67      372.12      6.34 o
  -5   6   0       27.06       33.80      1.13 o
  -4   6   0      167.12      186.98      2.46 o
  -3   6   0      185.88      168.74      1.91 o
  -2   6   0       21.63       28.39      0.90 o
  -1   6   0       26.32       20.59      1.33 o
   0   6   0      288.12      297.93      3.85 o
   1   6   0       80.45       80.22      1.42 o
   2   6   0     1122.43     1282.57     25.27 o
   3   6   0       47.71       50.93      1.45 o
   4   6   0        0.04        0.75      0.95 o
   5   6   0        0.05       -0.09      0.77 o
   6   6   0        3.96        4.37      1.15 o
   7   6   0      126.84      130.88      6.26 o
  -9   7   0       33.72       23.75      6.49 o
  -8   7   0       14.60       12.88      1.59 o
  -7   7   0       89.74       79.16      3.16 o
  -6   7   0        8.20       10.97      2.52 o
  -5   7   0       96.38       94.93      2.87 o
  -4   7   0       11.33       11.60      1.08 o
  -3   7   0      459.76      459.81      7.91 o
  -2   7   0      313.80      336.12      4.05 o
  -1   7   0        5.36        9.65      0.99 o
   0   7   0        7.53       11.52      1.30 o
   1   7   0      311.66      328.61      4.06 o
   2   7   0        7.54        9.25      1.12 o
   3   7   0        7.88        9.00      1.65 o
   4   7   0      129.08      125.47      4.12 o
   5   7   0       24.31       23.26      1.87 o
   6   7   0        0.06        0.82      0.61 o
   7   7   0      143.77      152.37      5.14 o
  -9   8   0       13.55       13.82      3.73 o
  -8   8   0       10.27        8.04      2.37 o
  -7   8   0       41.09       43.57      2.49 o
  -6   8   0      553.71      533.62     10.16 o
  -5   8   0       92.87       88.53      2.70 o
  -4   8   0       31.61       36.60      1.91 o
  -3   8   0      306.12      308.80      4.80 o
  -2   8   0       18.15       22.53      1.09 o
  -1   8   0      328.78      348.70      4.09 o
   0   8   0      124.73      122.82      1.96 o
   1   8   0       10.35        8.16      1.07 o
   2   8   0      298.59      315.78      6.11 o
   3   8   0      271.41      285.75      5.91 o
   4   8   0        1.23        0.44      0.69 o
   5   8   0       82.59       81.09      3.03 o
   6   8   0       39.12       40.44      6.07 o
  -9   9   0        0.31        0.59      1.91 o
  -8   9   0       21.93       23.60      3.44 o
  -7   9   0       14.31       12.94      1.72 o
  -6   9   0      109.31      111.26      3.22 o
  -5   9   0      251.68      256.78      4.95 o
  -4   9   0        0.54        1.82      1.03 o
  -3   9   0      841.13      843.79     12.49 o
  -2   9   0      311.90      310.05      5.39 o
  -1   9   0      101.61      101.92      2.19 o
   0   9   0      135.42      121.97      3.41 o
   1   9   0       19.43       19.79      2.45 o
   2   9   0       13.55       21.80      1.92 o
   3   9   0       78.51       80.69      3.67 o
   4   9   0       34.01       39.68      2.60 o
   5   9   0        0.72       -0.25      1.00 o
   6   9   0       52.85       45.06      7.85 o
  -8  10   0        2.00        1.78      2.03 o
  -7  10   0       46.16       50.84      2.55 o
  -6  10   0        0.33        0.08      0.61 o
  -5  10   0       92.73       97.80      2.88 o
  -4  10   0       15.47       13.60      2.42 o
  -3  10   0      290.06      280.48      5.07 o
  -2  10   0      252.68      257.32      4.86 o
  -1  10   0      135.79      132.73      2.78 o
   0  10   0        3.74        4.43      1.47 o
   1  10   0        1.37        1.28      1.35 o
   2  10   0       30.02       19.47      2.20 o
   3  10   0      134.92      144.89      5.86 o
   4  10   0       40.20       45.59      3.27 o
   5  10   0        3.75        3.31      1.20 o
  -8  11   0       42.78       44.03      2.87 o
  -7  11   0       10.57        8.41      2.02 o
  -6  11   0      274.90      289.91      5.53 o
  -5  11   0        0.05        0.23      0.68 o
  -4  11   0      638.77      621.95     10.77 o
  -3  11   0        6.73        5.91      1.38 o
  -2  11   0      142.55      134.32      3.82 o
  -1  11   0       27.05       23.37      2.03 o
   0  11   0        3.16        1.44      1.16 o
   1  11   0        1.11        4.32      1.39 o
   2  11   0      103.59       93.22      3.99 o
   3  11   0       40.91       40.62      3.06 o
   4  11   0       24.68       21.15      2.20 o
  -7  12   0       14.66       12.14      1.94 o
  -6  12   0        0.04        0.77      0.94 o
  -5  12   0       61.72       62.18      2.74 o
  -4  12   0      657.79      671.71      9.94 o
  -3  12   0       81.38       84.72      3.09 o
  -2  12   0       79.45       62.43      8.26 o
  -1  12   0       56.93       58.31      3.61 o
   0  12   0      106.23       99.72      3.59 o
   1  12   0       40.93       33.35      2.39 o
   2  12   0        0.00        0.53      0.87 o
   3  12   0        8.84        8.69      1.72 o
  -7  13   0       26.25        9.86      9.64 o
  -6  13   0       70.76       71.13      6.17 o
  -5  13   0       61.39       58.19      3.42 o
  -4  13   0        1.31        1.45      0.93 o
  -3  13   0        0.14        0.86      0.69 o
  -2  13   0       23.15       48.59     14.05 o
  -1  13   0        9.71        9.44      1.78 o
   0  13   0        0.00        0.21      0.93 o
   1  13   0       80.15       80.02      3.57 o
   2  13   0       19.52       23.20      2.25 o
  -5  14   0        0.64        0.94      0.99 o
  -4  14   0        6.11        3.56      1.06 o
  -3  14   0       45.33       43.47      2.76 o
  -2  14   0       11.08        8.91      1.90 o
  -1  14   0        2.60        3.07      1.45 o
   0  14   0        0.48        1.91      0.92 o
   1  14   0       19.03       23.18      2.41 o
  -3  15   0        0.93        0.59      2.45 o
  -2  15   0        3.45        2.74      1.64 o
   2 -15   1        0.04        0.34      0.88 o
   3 -15   1       15.71       16.54      4.58 o
  -1 -14   1        8.43       10.83      1.69 o
   0 -14   1        7.30        5.95      1.15 o
   1 -14   1        4.26        2.94      1.23 o
   2 -14   1       18.46       30.73      8.30 o
   3 -14   1       26.78       32.55      3.63 o
   4 -14   1       32.30       35.25      2.82 o
   5 -14   1        9.84       19.79      8.36 o
  -2 -13   1        5.74        2.52      0.81 o
  -1 -13   1       15.29       12.66      1.77 o
   0 -13   1        6.05       10.75      3.18 o
   1 -13   1       14.54       14.23      2.16 o
   2 -13   1        3.58        3.28      1.34 o
   3 -13   1        0.34        0.63      0.71 o
   4 -13   1        4.27        2.67      0.79 o
   5 -13   1        9.84        6.28      1.27 o
   6 -13   1       27.80       24.36      4.64 o
  -4 -12   1       21.46       15.29      6.05 o
  -3 -12   1       30.98       33.43      2.19 o
  -2 -12   1       47.13       42.26      2.34 o
  -1 -12   1       55.49       48.26      2.43 o
   0 -12   1       18.77       19.42      1.92 o
   1 -12   1       12.23       16.34      2.54 o
   2 -12   1       46.48       37.56      4.18 o
   3 -12   1       10.59        6.69      1.35 o
   4 -12   1       69.07       66.36      2.33 o
   5 -12   1        9.82        7.43      1.04 o
   6 -12   1      107.58      111.50      5.09 o
   7 -12   1       19.50       18.34      2.82 o
  -4 -11   1       10.65        8.56      1.46 o
  -3 -11   1        0.68        0.48      1.15 o
  -2 -11   1      207.99      212.37      6.72 o
  -1 -11   1      385.49      369.15      7.78 o
   0 -11   1       72.55       67.70      2.23 o
   1 -11   1       36.90       39.32      1.84 o
   2 -11   1       16.53       13.53      1.45 o
   3 -11   1       80.12       76.77      2.72 o
   4 -11   1       15.85       12.13      1.91 o
   5 -11   1       19.05       23.89      2.38 o
   6 -11   1       41.06       44.93      3.14 o
   7 -11   1        3.43        2.46      1.69 o
   8 -11   1       33.61       40.71      2.93 o
  -5 -10   1       21.28       21.20      1.84 o
  -4 -10   1        0.98        0.73      0.99 o
  -3 -10   1      100.87      100.49      4.75 o
  -2 -10   1        5.03        2.04      0.91 o
  -1 -10   1        1.56        1.19      0.91 o
   0 -10   1       35.55       34.62      1.84 o
   1 -10   1       69.43       75.16      3.27 o
   2 -10   1        3.76        5.16      0.98 o
   3 -10   1       51.07       54.54      8.76 o
   4 -10   1      478.83      471.20     10.17 o
   5 -10   1        0.03        1.16      0.82 o
   6 -10   1       31.26       31.10      2.21 o
   7 -10   1      127.59      127.70      6.00 o
   8 -10   1        4.89        4.97      1.83 o
  -6  -9   1       39.78       18.75      5.77 o
  -5  -9   1        0.54       -0.05      0.68 o
  -4  -9   1        1.75        1.50      0.82 o
  -3  -9   1       78.49       69.39      2.19 o
  -2  -9   1       59.96       72.40      3.45 o
  -1  -9   1       76.25       78.19      4.04 o
   0  -9   1        2.18        2.04      1.42 o
   1  -9   1       13.73       12.33      0.96 o
   2  -9   1      135.63      147.34      2.96 o
   3  -9   1       31.10       31.63      2.00 o
   4  -9   1        3.30        4.66      1.52 o
   5  -9   1        2.64        3.31      1.01 o
   6  -9   1      410.68      407.84      8.05 o
   7  -9   1       63.03       66.08      4.57 o
   8  -9   1       57.50       58.25      3.53 o
   9  -9   1        1.60        3.69      2.67 o
  -7  -8   1        0.89       -0.13      1.42 o
  -6  -8   1        4.48        4.06      1.10 o
  -5  -8   1        8.65        6.65      1.08 o
  -4  -8   1       29.77       26.20      1.89 o
  -3  -8   1      131.59      127.18      3.46 o
  -2  -8   1       14.66       18.59      1.66 o
  -1  -8   1       48.14       56.79      1.97 o
   0  -8   1      223.93      213.88      2.88 o
   1  -8   1      162.05      169.86      2.44 o
   2  -8   1      188.43      198.45      2.85 o
   3  -8   1      543.95      573.69      7.32 o
   4  -8   1        0.35        1.10      0.92 o
   5  -8   1       89.54      100.18      2.82 o
   6  -8   1        4.43        2.31      1.53 o
   7  -8   1       17.00       14.44      3.30 o
   8  -8   1        1.93        1.82      1.49 o
   9  -8   1        0.40        0.29      1.93 o
  -7  -7   1        4.16        3.90      1.55 o
  -6  -7   1      272.88      243.95     21.09 o
  -5  -7   1        4.59        2.40      1.21 o
  -4  -7   1        9.60       10.22      1.73 o
  -3  -7   1       57.61       57.32      2.16 o
  -2  -7   1       17.05       21.64      1.46 o
  -1  -7   1        0.37        1.13      0.72 o
   0  -7   1      553.35      662.54      7.36 o
   1  -7   1       16.67       27.81      1.80 o
   2  -7   1      788.77      863.58      9.44 o
   3  -7   1       89.79      104.16      2.24 o
   4  -7   1        9.07       10.49      1.28 o
   5  -7   1      629.70      643.97      9.06 o
   6  -7   1        5.10        4.12      1.33 o
   7  -7   1       22.96       21.19      3.56 o
   8  -7   1       12.90       20.57      2.49 o
   9  -7   1      244.53      162.19     74.44 o
  -7  -6   1        0.27        0.49      1.31 o
  -6  -6   1      408.31      391.66     18.59 o
  -5  -6   1      138.03      142.64      3.74 o
  -4  -6   1       77.17       79.31      3.20 o
  -3  -6   1      225.54      218.42      3.32 o
  -2  -6   1        1.97        6.80      0.98 o
  -1  -6   1      398.72      475.40      4.64 o
   0  -6   1     2007.92     2006.69     21.93 o
   1  -6   1     2642.75     2684.28     32.53 o
   2  -6   1      201.17      216.61      3.51 o
   3  -6   1     1738.64     1807.58     17.39 o
   4  -6   1      723.84      783.51     11.44 o
   5  -6   1      625.64      603.76      8.22 o
   6  -6   1        0.03        0.12      0.53 o
   7  -6   1       26.38       21.74      1.51 o
   8  -6   1       21.02       21.07      1.82 o
   9  -6   1      106.84       93.48     12.99 o
  -8  -5   1      367.87      454.56     12.22 o
  -7  -5   1       83.68       91.98      3.72 o
  -6  -5   1      508.50      516.40     13.80 o
  -5  -5   1      343.89      331.09      6.23 o
  -4  -5   1        5.27        8.34      0.78 o
  -3  -5   1      603.21      641.22     11.46 o
  -2  -5   1      167.06      177.04      3.02 o
  -1  -5   1      423.27      481.43      4.77 o
   0  -5   1     1678.31     1634.82     16.62 o
   1  -5   1      281.22      285.54      4.12 o
   2  -5   1     2416.35     2279.21     22.58 o
   3  -5   1        2.07        1.26      0.63 o
   4  -5   1      382.22      399.28      4.25 o
   5  -5   1       28.49       29.03      0.96 o
   6  -5   1      315.28      302.64      4.65 o
   7  -5   1      248.71      253.24      5.62 o
   8  -5   1       36.45       38.60      2.22 o
   9  -5   1       30.52       24.58      8.89 o
  -8  -4   1       39.95       43.62      2.59 o
  -7  -4   1      189.19      199.96      9.17 o
  -6  -4   1       29.79       21.32      1.87 o
  -5  -4   1       26.53       27.58      1.55 o
  -4  -4   1       16.86       14.95      0.78 o
  -3  -4   1       18.71       14.67      0.89 o
  -2  -4   1      516.48      554.75      6.02 o
  -1  -4   1        9.37        8.24      0.66 o
   0  -4   1     1362.77     1233.58     12.59 o
   1  -4   1     1765.72     1666.65     17.95 o
   2  -4   1      214.83      263.06      4.86 o
   3  -4   1      279.83      285.18      5.62 o
   4  -4   1      336.14      353.67      3.61 o
   5  -4   1        1.83        3.17      0.51 o
   6  -4   1       19.39       18.70      1.29 o
   7  -4   1       11.76       10.47      1.28 o
   8  -4   1      329.18      351.71      9.37 o
   9  -4   1       38.32       38.86      4.70 o
  -9  -3   1       20.30       24.40      2.63 o
  -8  -3   1      190.67      198.77      7.37 o
  -7  -3   1       14.82       16.53      2.27 o
  -6  -3   1       56.45       47.21      2.01 o
  -5  -3   1        6.35        6.60      0.76 o
  -4  -3   1        1.06        1.35      0.41 o
  -3  -3   1       55.49       50.20      1.56 o
  -2  -3   1       12.39        9.85      0.57 o
  -1  -3   1     7298.23     7253.25     82.61 o
   0  -3   1     1524.81     1309.65     14.49 o
   1  -3   1    10790.85    11221.11    152.60 o
   2  -3   1     1281.87     1177.35     10.76 o
   3  -3   1       34.34       42.29      1.33 o
   4  -3   1        9.38       16.87      0.94 o
   5  -3   1       24.48       26.76      1.01 o
   6  -3   1      284.16      240.09      6.02 o
   7  -3   1      144.74      126.87      3.03 o
   8  -3   1       25.81       48.83     31.03 o
   9  -3   1        0.00        1.14      2.18 o
  -9  -2   1        4.10        1.86      1.16 o
  -8  -2   1      206.40      215.79      6.61 o
  -7  -2   1       51.16       45.71      2.73 o
  -6  -2   1        8.71        6.26      1.14 o
  -5  -2   1      204.77      183.15      2.44 o
  -4  -2   1      217.18      218.48      2.60 o
  -3  -2   1     1092.77     1054.51      9.09 o
  -2  -2   1       82.57       95.29      2.51 o
  -1  -2   1       54.89       79.00      2.19 o
   0  -2   1      164.26      169.57      2.62 o
   1  -2   1      849.61      721.88      8.45 o
   2  -2   1       45.15       30.35      2.68 o
   3  -2   1      923.02      974.74     10.17 o
   4  -2   1      225.54      240.71      3.40 o
   5  -2   1       37.95       39.60      1.38 o
   6  -2   1        7.49        6.62      1.64 o
   7  -2   1      147.18      153.06      4.36 o
   8  -2   1        0.12        0.71      1.30 o
   9  -2   1        2.21        1.17      2.13 o
  -9  -1   1        6.12        4.05      1.41 o
  -8  -1   1       24.36       26.14      2.23 o
  -7  -1   1      141.53      135.85      4.79 o
  -6  -1   1       26.45       23.03      2.20 o
  -5  -1   1       51.55       53.73      1.37 o
  -4  -1   1     1945.78     1902.90     18.06 o
  -3  -1   1      508.60      500.28      4.14 o
  -2  -1   1     2794.20     2538.80     23.84 o
  -1  -1   1    10903.42    11344.72    273.36 o
   0  -1   1      313.98      308.38      2.37 o
   1  -1   1      219.28      224.53      2.61 o
   2  -1   1    25948.32    31496.42    617.54 o
   3  -1   1     9854.40     9838.41    116.17 o
   4  -1   1       28.33       29.17      1.58 o
   5  -1   1       48.99       45.44      1.27 o
   6  -1   1      243.74      245.88     26.90 o
   7  -1   1      295.62      297.76      8.47 o
   8  -1   1        0.10        0.18      0.94 o
   9  -1   1       52.75       52.97      4.33 o
  -9   0   1       25.45       19.46      2.08 o
  -8   0   1        0.06       -2.03      2.12 o
  -7   0   1       13.68       21.00      4.45 o
  -6   0   1      107.44       99.83      5.83 o
  -5   0   1      213.02      240.84      2.70 o
  -4   0   1      103.07      123.25      1.73 o
  -3   0   1     1159.64     1139.85     10.55 o
  -2   0   1     4021.11     3616.78     41.54 o
  -1   0   1        0.52        7.10      1.92 o
   1   0   1      388.19      375.82      3.14 o
   2   0   1     7616.80     7727.88     89.36 o
   3   0   1     6016.79     5883.89     65.21 o
   4   0   1      204.76      186.88      2.04 o
   5   0   1      669.04      673.10      6.98 o
   6   0   1        9.16       10.55      1.52 o
   7   0   1       18.65       19.80      2.90 o
   8   0   1      121.82      113.33      4.02 o
   9   0   1       16.19       12.69      4.20 o
  -9   1   1        0.09        0.19      0.87 o
  -8   1   1        1.62       -0.62      4.15 o
  -7   1   1        0.01       13.15      6.75 o
  -6   1   1      672.11      721.11     17.08 o
  -5   1   1        5.02        8.75      0.50 o
  -4   1   1     1048.31     1087.80     10.50 o
  -3   1   1      353.99      359.74      3.37 o
  -2   1   1       49.51       46.79      2.11 o
  -1   1   1     2256.38     2152.44     18.97 o
   0   1   1     1986.26     1832.53     14.60 o
   1   1   1      228.80      249.43      3.25 o
   2   1   1       57.48       46.39      1.50 o
   3   1   1      217.68      219.13      2.36 o
   4   1   1      986.50     1073.13      9.66 o
   5   1   1       19.56       21.02      1.93 o
   6   1   1       97.98       95.47      3.53 o
   7   1   1        0.14        0.06      0.65 o
   8   1   1        4.85        6.34      1.40 o
   9   1   1        0.48        0.29      0.96 o
 -10   2   1       10.90       18.34     10.08 o
  -9   2   1        4.73        2.51      1.17 o
  -8   2   1       23.61       18.86      7.27 o
  -7   2   1       44.62       61.48      9.42 o
  -6   2   1      321.67      323.58      5.98 o
  -5   2   1       27.49       19.71      0.76 o
  -4   2   1     1417.55     1304.33     12.07 o
  -3   2   1       29.22       25.28      0.99 o
  -2   2   1     1534.64     1421.26     14.65 o
  -1   2   1     7290.70     7326.69     83.90 o
   0   2   1       88.98       83.95      2.44 o
   1   2   1      200.70      201.92      3.42 o
   2   2   1       53.56       55.27      1.15 o
   3   2   1      269.95      278.27      2.89 o
   4   2   1        0.91        1.29      0.45 o
   5   2   1       25.64       19.87      1.43 o
   6   2   1        1.47        2.26      1.03 o
   7   2   1       25.34       26.06      1.66 o
   8   2   1        7.93        5.80      1.63 o
   9   2   1       15.99       14.16      2.38 o
 -10   3   1        0.20       -0.31      1.05 o
  -9   3   1        9.46        9.80      2.05 o
  -8   3   1        0.02        0.09      1.11 o
  -7   3   1        0.01        0.03      1.18 o
  -6   3   1        1.87        2.67      1.05 o
  -5   3   1      570.03      509.46      4.98 o
  -4   3   1     2983.05     2892.78     29.60 o
  -3   3   1       51.31       41.97      1.25 o
  -2   3   1     1032.84      892.89      7.91 o
  -1   3   1      252.23      248.13      3.52 o
   0   3   1    31984.86    36504.75    537.81 o
   1   3   1       83.79       77.36      1.69 o
   2   3   1      101.34      113.13      1.82 o
   3   3   1     1388.85     1362.20     11.88 o
   4   3   1      806.72      847.41      9.81 o
   5   3   1      493.53      453.08      8.39 o
   6   3   1        0.24        0.44      0.80 o
   7   3   1      153.89      146.09      3.71 o
   8   3   1       38.30       39.58      2.00 o
 -10   4   1       38.37       48.64      2.98 o
  -9   4   1        6.71        3.39      1.59 o
  -8   4   1      111.74       94.41      3.42 o
  -7   4   1       35.57       33.99      2.71 o
  -6   4   1       40.97       31.85      2.27 o
  -5   4   1       39.58       31.36      1.00 o
  -4   4   1      251.21      293.62      3.03 o
  -3   4   1      324.26      381.60      3.83 o
  -2   4   1      180.65      166.31      1.99 o
  -1   4   1     1037.15     1045.40      9.39 o
   0   4   1     1755.89     1628.05     14.46 o
   1   4   1      350.38      358.33      3.46 o
   2   4   1        9.36       10.63      0.84 o
   3   4   1       17.35       16.55      0.71 o
   4   4   1        8.04       10.24      0.90 o
   5   4   1        4.59        5.28      1.38 o
   6   4   1       43.88       42.71      2.31 o
   7   4   1       35.92       39.68      1.93 o
   8   4   1        1.83        2.95      2.67 o
 -10   5   1        6.92        4.36      1.47 o
  -9   5   1        0.71       -1.93      1.93 o
  -8   5   1      128.50      109.32      3.56 o
  -7   5   1        6.32        4.73      1.14 o
  -6   5   1       83.22       87.72      4.86 o
  -5   5   1      365.98      415.08      3.86 o
  -4   5   1       19.14       17.82      1.28 o
  -3   5   1      111.35      108.46      1.82 o
  -2   5   1      817.44      774.72      6.80 o
  -1   5   1       42.86       50.94      0.92 o
   0   5   1     4950.38     4813.46     51.75 o
   1   5   1     2268.08     2472.20     23.32 o
   2   5   1      194.05      198.99      2.02 o
   3   5   1      456.22      495.95      4.67 o
   4   5   1       38.98       40.12      1.90 o
   5   5   1     1409.81     1428.53     30.14 o
   6   5   1      389.12      404.96      8.10 o
   7   5   1      122.29      117.38      6.94 o
   8   5   1        6.87        5.64      4.64 o
  -9   6   1       84.48       78.45      7.07 o
  -8   6   1       21.01       22.17      1.93 o
  -7   6   1       18.56       20.67      2.84 o
  -6   6   1       29.29       27.64      1.90 o
  -5   6   1      202.59      181.78      2.53 o
  -4   6   1      177.04      165.20      3.04 o
  -3   6   1      151.87      133.81      1.83 o
  -2   6   1        1.64        2.90      0.51 o
  -1   6   1       51.79       62.65      2.70 o
   0   6   1      453.17      461.00      5.34 o
   1   6   1      301.11      330.53      3.70 o
   2   6   1       15.26       24.65      1.50 o
   3   6   1      139.75      139.11      2.41 o
   4   6   1      108.88      123.04      3.99 o
   5   6   1       93.99       85.15      2.86 o
   6   6   1       74.42       74.53      2.92 o
   7   6   1        1.12        0.83      0.77 o
  -9   7   1        0.10       -0.10      0.65 o
  -8   7   1       50.49       45.97      3.69 o
  -7   7   1       57.40       61.98      2.78 o
  -6   7   1      256.38      257.60      6.05 o
  -5   7   1      409.23      400.61      6.71 o
  -4   7   1      175.20      165.34      2.84 o
  -3   7   1      660.24      635.44      7.29 o
  -2   7   1        5.41       11.44      0.88 o
  -1   7   1       77.24       78.09      1.76 o
   0   7   1      290.14      293.89      3.51 o
   1   7   1      866.74      929.15      9.01 o
   2   7   1       25.45       37.93      1.64 o
   3   7   1      153.33      138.63      3.62 o
   4   7   1        7.11        5.24      1.48 o
   5   7   1        1.22        1.75      1.12 o
   6   7   1       26.77       29.32      2.47 o
   7   7   1        0.14        1.10      1.82 o
  -9   8   1        9.11       11.31      3.42 o
  -8   8   1       39.08       33.56      3.00 o
  -7   8   1       42.53       42.39      2.47 o
  -6   8   1        3.18        3.03      1.16 o
  -5   8   1      329.21      319.75      7.30 o
  -4   8   1        6.47        5.28      1.02 o
  -3   8   1        2.60        5.81      1.29 o
  -2   8   1      305.48      319.72      3.68 o
  -1   8   1      130.36      130.13      1.95 o
   0   8   1      146.71      146.14      2.11 o
   1   8   1       63.73       70.02      2.07 o
   2   8   1       14.84       20.76      1.33 o
   3   8   1      164.05      172.51      5.91 o
   4   8   1      193.22      197.73      5.73 o
   5   8   1       74.33       78.52      2.97 o
   6   8   1        2.75        1.61      0.99 o
  -9   9   1       15.14       14.35      3.71 o
  -8   9   1       32.76       34.31      2.12 o
  -7   9   1        1.54        2.68      1.21 o
  -6   9   1      100.48      106.87      3.29 o
  -5   9   1       95.05       93.20      3.32 o
  -4   9   1       25.33       26.86      2.05 o
  -3   9   1      310.52      306.37      5.97 o
  -2   9   1       15.17       16.39      1.29 o
  -1   9   1        7.81        9.53      1.68 o
   0   9   1       14.88       15.35      2.29 o
   1   9   1       10.03       10.00      2.19 o
   2   9   1       38.52       29.98      2.20 o
   3   9   1       51.89       47.34      4.26 o
   4   9   1       61.87       61.95      3.46 o
   5   9   1       46.36       46.22      2.88 o
   6   9   1        2.19        1.82      0.92 o
  -8  10   1        9.70       12.07      2.37 o
  -7  10   1      146.40      144.64      4.21 o
  -6  10   1      140.84      151.35      3.94 o
  -5  10   1      122.02      126.97      3.97 o
  -4  10   1       99.01      104.09      2.87 o
  -3  10   1      437.62      447.14      7.37 o
  -2  10   1        0.00        0.13      0.83 o
  -1  10   1       23.26       26.52      1.73 o
   0  10   1      166.43      172.22      4.90 o
   1  10   1      166.29      157.90      4.80 o
   2  10   1      244.74      202.04      5.56 o
   3  10   1        0.88        0.56      1.14 o
   4  10   1       40.22       38.70      2.80 o
   5  10   1        4.44        3.40      1.23 o
  -8  11   1        2.05        0.90      1.15 o
  -7  11   1      130.96      128.32      5.01 o
  -6  11   1      331.66      340.35      6.72 o
  -5  11   1      776.52      811.81     15.46 o
  -4  11   1      234.81      232.64      4.62 o
  -3  11   1       36.67       37.03      2.24 o
  -2  11   1       20.83       22.56      1.57 o
  -1  11   1       62.05       57.17      3.19 o
   0  11   1        3.12        0.63      1.03 o
   1  11   1      124.03       99.12      3.35 o
   2  11   1        0.19       -0.04      1.12 o
   3  11   1        9.28        8.05      2.18 o
   4  11   1        6.02        4.47      1.68 o
  -7  12   1       17.98       16.13      3.87 o
  -6  12   1      219.81      234.60      5.98 o
  -5  12   1      603.85      663.18     13.90 o
  -4  12   1       90.67       81.48      3.27 o
  -3  12   1        9.13        9.72      1.61 o
  -2  12   1       43.25       35.18      4.33 o
  -1  12   1        0.00       -0.35      1.32 o
   0  12   1       28.99       22.31      2.42 o
   1  12   1       12.92        9.21      1.83 o
   2  12   1      102.86      112.41      4.26 o
   3  12   1       11.47        8.17      1.82 o
  -7  13   1        0.67        0.89      4.09 o
  -6  13   1       39.71       38.28      3.15 o
  -5  13   1      278.64      291.96      6.96 o
  -4  13   1       25.07       23.85      1.78 o
  -3  13   1        2.47        1.89      0.80 o
  -2  13   1        3.95        4.16      1.04 o
  -1  13   1       41.98       39.44      2.77 o
   0  13   1        0.10        0.36      0.86 o
   1  13   1        0.44        0.82      0.81 o
   2  13   1       38.46       40.36      3.13 o
  -5  14   1        8.30        5.60      1.46 o
  -4  14   1        0.70        0.59      0.78 o
  -3  14   1        0.32        0.04      0.78 o
  -2  14   1        0.00       -0.69      1.06 o
  -1  14   1        4.89        4.47      1.52 o
   0  14   1       10.09        6.98      1.28 o
   1  14   1        8.58        8.20      1.89 o
   1 -15   2        4.09        5.71      2.02 o
   2 -15   2        0.74        1.10      1.25 o
   3 -15   2        2.70        1.53      1.35 o
  -1 -14   2        4.20        2.71      0.84 o
   0 -14   2       20.47       28.14      1.63 o
   1 -14   2        3.06        1.23      1.59 o
   2 -14   2        7.11        6.48      1.34 o
   3 -14   2       29.91       29.36      2.66 o
   4 -14   2        5.81        2.30      0.71 o
   5 -14   2      118.92      106.37      5.31 o
  -3 -13   2        5.40        4.96      2.25 o
  -2 -13   2       26.05       19.09      2.08 o
  -1 -13   2        0.08       -0.10      0.74 o
   0 -13   2       32.95       29.03      3.31 o
   1 -13   2       10.69        5.79      1.55 o
   2 -13   2       21.90       23.74      2.06 o
   3 -13   2       75.85       74.60      4.63 o
   4 -13   2      168.00      157.99      3.20 o
   5 -13   2       73.16       72.09      2.86 o
   6 -13   2       27.97       24.52      3.36 o
  -4 -12   2        9.68        6.18      2.42 o
  -3 -12   2       56.65       55.68      2.45 o
  -2 -12   2        3.56        2.93      1.04 o
  -1 -12   2        6.26       10.93      1.56 o
   0 -12   2       28.21       30.48      1.90 o
   1 -12   2      183.74      180.81      4.25 o
   2 -12   2       72.78       64.87      2.54 o
   3 -12   2      100.42      103.87      2.85 o
   4 -12   2       14.00       15.79      2.17 o
   5 -12   2        3.62        3.82      1.14 o
   6 -12   2        0.66        1.99      1.48 o
   7 -12   2       12.79        8.18      2.35 o
  -5 -11   2       13.42       10.79      3.01 o
  -4 -11   2        2.35        0.73      0.79 o
  -3 -11   2        5.10        2.25      0.92 o
  -2 -11   2       48.25       41.75      1.78 o
  -1 -11   2       52.65       50.29      2.14 o
   0 -11   2       50.59       50.19      2.06 o
   1 -11   2       19.79       20.68      1.70 o
   2 -11   2      300.29      292.97      5.63 o
   3 -11   2      709.67      699.14     10.41 o
   4 -11   2       91.35       94.87      3.22 o
   5 -11   2       11.17       13.93      1.26 o
   6 -11   2       76.75       73.12      6.26 o
   7 -11   2      157.93      185.26     16.03 o
   8 -11   2       86.93      100.81      4.17 o
  -5 -10   2        2.76        1.92      1.01 o
  -4 -10   2        2.06        2.00      1.02 o
  -3 -10   2      271.10      250.00      6.38 o
  -2 -10   2       32.27       30.66      3.18 o
  -1 -10   2       33.74       35.25      2.18 o
   0 -10   2        8.34        7.87      1.28 o
   1 -10   2        3.79        5.16      1.24 o
   2 -10   2      559.59      592.32     18.12 o
   3 -10   2       50.69       47.94      2.26 o
   4 -10   2      194.07      182.46      4.40 o
   5 -10   2       49.85       46.97      1.95 o
   6 -10   2       17.18       21.07      1.90 o
   7 -10   2       17.00       20.04      3.88 o
   8 -10   2        6.33        6.99      2.00 o
  -6  -9   2        9.54        3.91      1.28 o
  -5  -9   2       34.46       31.99      2.08 o
  -4  -9   2        0.60        0.97      0.96 o
  -3  -9   2      115.61      110.30      3.27 o
  -2  -9   2        0.64        1.43      1.09 o
  -1  -9   2        4.44        1.15      1.19 o
   0  -9   2       14.03       17.56      2.53 o
   1  -9   2       10.52       13.74      0.95 o
   2  -9   2      342.45      329.80      5.66 o
   3  -9   2       12.71       12.22      1.50 o
   4  -9   2      149.47      149.60      4.67 o
   5  -9   2       87.26       80.58      2.60 o
   6  -9   2      228.62      234.43      5.45 o
   7  -9   2       15.94       19.45      3.75 o
   8  -9   2        0.98        1.81      1.53 o
   9  -9   2        0.67        0.31      1.87 o
  -6  -8   2       98.06      106.12      3.57 o
  -5  -8   2      116.41      119.15      3.95 o
  -4  -8   2      189.23      182.87      4.82 o
  -3  -8   2      128.78      122.41      2.96 o
  -2  -8   2      281.35      303.73      5.59 o
  -1  -8   2      256.77      285.36      4.33 o
   0  -8   2        0.09        0.40      0.88 o
   1  -8   2        3.87        8.18      0.88 o
   2  -8   2      129.46      122.24      2.52 o
   3  -8   2       49.84       49.15      2.12 o
   4  -8   2      169.96      207.31     27.40 o
   5  -8   2      135.34      119.59      2.77 o
   6  -8   2      200.00      199.87      5.67 o
   7  -8   2       89.41       88.96      5.79 o
   8  -8   2        0.38        1.01      1.37 o
   9  -8   2        0.84        1.05      4.85 o
  -7  -7   2       10.59        8.02      2.39 o
  -6  -7   2        0.04        0.52      0.62 o
  -5  -7   2       19.10       19.36      1.92 o
  -4  -7   2       28.38       25.32      2.08 o
  -3  -7   2      179.62      187.55      4.06 o
  -2  -7   2        0.05        0.85      0.72 o
  -1  -7   2      697.44      747.50      9.13 o
   0  -7   2       61.43       50.99      1.34 o
   1  -7   2        1.45        7.50      1.19 o
   2  -7   2     2729.83     2815.98     35.48 o
   3  -7   2        4.11        5.40      0.99 o
   4  -7   2        7.87       17.33      2.19 o
   5  -7   2      129.08      131.96      2.69 o
   6  -7   2       10.44       11.02      2.10 o
   7  -7   2      109.64       98.44      7.92 o
   8  -7   2      110.20      105.05      4.37 o
   9  -7   2      150.12       84.50     57.15 o
  -8  -6   2       20.73       25.26      3.79 o
  -7  -6   2       46.13       50.44      3.89 o
  -6  -6   2      364.52      356.08     21.68 o
  -5  -6   2      100.04      105.82      3.12 o
  -4  -6   2       22.45       24.69      1.43 o
  -3  -6   2      546.92      540.92      6.11 o
  -2  -6   2      133.20      122.76      2.31 o
  -1  -6   2     2519.50     2573.64     27.00 o
   0  -6   2     1330.94     1375.72     13.96 o
   1  -6   2        7.74        3.84      0.96 o
   2  -6   2      151.05      157.42      2.88 o
   3  -6   2      328.37      306.15      3.36 o
   4  -6   2      435.44      469.32      5.05 o
   5  -6   2      312.13      319.64      3.94 o
   6  -6   2      793.44      766.44     10.44 o
   7  -6   2       90.71       74.91      3.35 o
   8  -6   2       17.45       16.73      1.97 o
   9  -6   2      489.39      472.28     65.04 o
  -8  -5   2      119.92      125.85      4.90 o
  -7  -5   2       98.09      102.93      4.32 o
  -6  -5   2      368.23      363.60     10.44 o
  -5  -5   2        7.06        9.85      1.50 o
  -4  -5   2      155.71      138.33      2.64 o
  -3  -5   2      293.26      270.86      4.50 o
  -2  -5   2     2932.91     2988.85     34.82 o
  -1  -5   2      997.48     1035.53     11.36 o
   0  -5   2        3.34        1.53      0.81 o
   1  -5   2      264.92      268.23      3.48 o
   2  -5   2     1339.11     1336.64     14.41 o
   3  -5   2     1042.45     1051.97     10.32 o
   4  -5   2       66.15       84.52      1.67 o
   5  -5   2       54.25       52.86      1.59 o
   6  -5   2       49.00       47.29      1.96 o
   7  -5   2        0.70        0.81      1.19 o
   8  -5   2      400.15      400.29     11.14 o
   9  -5   2        7.19        5.80      1.99 o
  -8  -4   2      243.58      286.39      7.30 o
  -7  -4   2      142.40      150.78      9.74 o
  -6  -4   2      219.69      211.70      5.70 o
  -5  -4   2        9.42       11.21      1.15 o
  -4  -4   2       33.80       32.68      0.98 o
  -3  -4   2       12.58       16.71      1.05 o
  -2  -4   2     3778.39     3649.95     40.97 o
  -1  -4   2     2441.59     2227.18     22.28 o
   0  -4   2        5.50        8.63      1.13 o
   1  -4   2      435.81      450.16      5.26 o
   2  -4   2     1014.80      998.33     10.27 o
   3  -4   2      700.50      746.34      7.62 o
   4  -4   2        0.03        1.43      0.48 o
   5  -4   2       93.75       87.57      1.58 o
   6  -4   2        4.09        3.59      0.93 o
   7  -4   2       55.90       61.48      2.86 o
   8  -4   2      321.51      319.07     10.82 o
   9  -4   2        2.17        2.87      1.70 o
  -9  -3   2        4.63        8.12      2.84 o
  -8  -3   2      206.61      219.65      8.23 o
  -7  -3   2        9.49       11.81      2.11 o
  -6  -3   2       19.70       17.16      1.94 o
  -5  -3   2      142.56      136.75      2.33 o
  -4  -3   2       16.48       11.99      0.77 o
  -3  -3   2        1.48        3.10      0.70 o
  -2  -3   2      167.07      141.55      2.18 o
  -1  -3   2     4235.91     3889.61     40.93 o
   0  -3   2      812.25      753.76      8.83 o
   1  -3   2     7453.90     7243.50     98.80 o
   2  -3   2     2234.96     2088.48     20.85 o
   3  -3   2       39.90       31.50      1.18 o
   4  -3   2      936.99      995.25      9.83 o
   5  -3   2       31.74       28.29      1.06 o
   6  -3   2       15.81       16.28      1.48 o
   7  -3   2       97.15       86.01      3.07 o
   8  -3   2       65.55       72.56      7.32 o
   9  -3   2       65.04       70.83      4.93 o
  -9  -2   2       41.27       40.76      2.28 o
  -8  -2   2      102.50       96.06      4.10 o
  -7  -2   2       36.93       39.03      2.59 o
  -6  -2   2      160.17      150.64      4.70 o
  -5  -2   2      308.00      300.98      4.40 o
  -4  -2   2       27.64       33.28      0.99 o
  -3  -2   2      646.66      642.28      5.85 o
  -2  -2   2     1598.07     1370.00     12.82 o
  -1  -2   2     4820.76     4641.01     61.94 o
   0  -2   2     8608.82     8918.41    113.30 o
   1  -2   2        0.33        2.88      1.42 o
   2  -2   2      316.53      301.42      4.69 o
   3  -2   2     1290.03     1220.68     12.09 o
   4  -2   2     1253.62     1315.47     13.81 o
   5  -2   2      348.20      326.08      4.26 o
   6  -2   2        0.00        0.13      0.40 o
   7  -2   2       10.80        6.88      1.17 o
   8  -2   2        1.40        3.48      2.42 o
   9  -2   2       18.41       12.61      3.01 o
  -9  -1   2       29.08       24.05      2.02 o
  -8  -1   2      134.10      121.65      3.94 o
  -7  -1   2       20.85       17.99      6.03 o
  -6  -1   2      164.06      161.77      5.10 o
  -5  -1   2      129.33      126.57      1.78 o
  -4  -1   2      625.36      605.36      5.24 o
  -3  -1   2      511.38      511.49      4.65 o
  -2  -1   2       79.39       84.67      1.62 o
  -1  -1   2     1072.04      949.67     10.21 o
   0  -1   2      396.93      334.82      2.48 o
   1  -1   2     5358.95     5118.68     55.20 o
   2  -1   2    23921.90    29249.30    488.56 o
   3  -1   2        2.14        1.91      0.50 o
   4  -1   2      133.63      123.14      2.49 o
   5  -1   2     2115.48     2099.73     25.02 o
   6  -1   2       35.30       37.64      1.98 o
   7  -1   2       53.97       52.88      2.67 o
   8  -1   2      157.58      147.93     17.38 o
   9  -1   2       35.30       36.64      3.93 o
  -9   0   2        1.23        0.98      1.02 o
  -8   0   2      118.65      117.54      4.38 o
  -7   0   2       92.17       94.62      3.74 o
  -6   0   2        0.05      167.05    120.81 o
  -5   0   2        6.35        4.09      0.42 o
  -4   0   2       15.70       17.67      0.81 o
  -3   0   2     1912.50     1768.65     14.96 o
  -2   0   2      226.83      210.86      2.93 o
  -1   0   2      243.66      249.10      2.22 o
   0   0   2      131.96      137.00      1.48 o
   1   0   2      832.83      790.56      8.24 o
   2   0   2     9248.11     9330.68    107.64 o
   3   0   2      242.85      240.46      2.27 o
   4   0   2     1353.43     1341.34     13.03 o
   5   0   2        3.82        5.04      0.62 o
   6   0   2      476.43      475.71     10.24 o
   7   0   2      595.47      580.44     12.59 o
   8   0   2       76.31       76.74      6.49 o
   9   0   2       30.21       40.99      4.52 o
  -9   1   2        7.66        7.80      1.59 o
  -8   1   2       75.44       69.66      4.01 o
  -7   1   2      125.16      173.66     41.21 o
  -6   1   2       17.82       20.12      2.66 o
  -5   1   2      120.92      139.63      1.64 o
  -4   1   2      646.34      686.55      6.42 o
  -3   1   2        8.70       16.74      0.92 o
  -2   1   2      394.57      392.29      4.86 o
  -1   1   2      787.64      743.58      6.47 o
   0   1   2      571.01      489.59      4.26 o
   1   1   2     1230.72     1006.83     10.88 o
   2   1   2      840.58      759.74      6.69 o
   3   1   2      560.90      546.85      4.98 o
   4   1   2      226.07      197.66      2.29 o
   5   1   2       34.02       30.65      1.96 o
   6   1   2      217.72      210.99      4.35 o
   7   1   2      117.88      118.67      5.42 o
   8   1   2       14.82       22.00      3.46 o
   9   1   2        8.90        6.52      2.32 o
 -10   2   2        3.61        0.16      3.17 o
  -9   2   2        0.16       -0.50      0.87 o
  -8   2   2       38.64       32.68     20.13 o
  -7   2   2       15.69       15.19      2.62 o
  -6   2   2       90.89       92.85      3.81 o
  -5   2   2       19.79       13.78      0.68 o
  -4   2   2      828.06      980.11      9.89 o
  -3   2   2      900.38      839.83      7.56 o
  -2   2   2     1378.02     1284.70     11.47 o
  -1   2   2      904.40      784.80      9.79 o
   0   2   2    11146.42    11216.33    137.40 o
   1   2   2      131.73      113.11      2.41 o
   2   2   2     2022.51     1785.86     15.01 o
   3   2   2       15.88       14.10      0.67 o
   4   2   2      152.99      165.72      1.74 o
   5   2   2       25.42       24.13      1.66 o
   6   2   2      627.59      610.50     10.14 o
   7   2   2       89.35      100.97      2.83 o
   8   2   2      173.43      168.20      5.86 o
   9   2   2        0.00        0.06      0.81 o
 -10   3   2        5.28        4.34      1.69 o
  -9   3   2       10.10        8.44      2.38 o
  -8   3   2        1.48        2.41      2.12 o
  -7   3   2       19.98       18.29      3.46 o
  -6   3   2       46.45       35.94      1.41 o
  -5   3   2       92.56       96.11      2.00 o
  -4   3   2        0.21        0.80      0.57 o
  -3   3   2      106.45      116.96      1.74 o
  -2   3   2     1544.71     1450.90     12.51 o
  -1   3   2       96.22       94.14      1.93 o
   0   3   2     6354.51     6040.37     71.00 o
   1   3   2     5302.19     4954.91     51.17 o
   2   3   2      223.55      253.02      2.80 o
   3   3   2       95.24       72.59      1.23 o
   4   3   2       41.06       43.71      1.39 o
   5   3   2      842.94      831.32     12.50 o
   6   3   2      147.74      144.25      6.93 o
   7   3   2       18.12       15.94      1.57 o
   8   3   2       95.44       89.12      5.21 o
 -10   4   2        3.64        1.77      1.26 o
  -9   4   2       87.60       77.44      5.35 o
  -8   4   2        4.40       61.82     54.14 o
  -7   4   2        3.05        2.43      1.09 o
  -6   4   2       27.25       25.19      1.67 o
  -5   4   2       59.71       59.81      1.31 o
  -4   4   2     1288.92     1289.25     11.45 o
  -3   4   2       56.41       53.79      1.26 o
  -2   4   2      256.05      252.50      2.80 o
  -1   4   2     8399.18     8164.60     89.76 o
   0   4   2     1980.09     1811.79     15.70 o
   1   4   2       97.06      130.71      1.95 o
   2   4   2      283.84      261.52      2.83 o
   3   4   2     1047.18     1095.81      9.61 o
   4   4   2      600.19      573.79      9.37 o
   5   4   2       82.76       73.83      3.29 o
   6   4   2       47.26       46.46      2.20 o
   7   4   2       12.64       10.08      1.19 o
   8   4   2       14.31       12.61      3.70 o
 -10   5   2       81.44       86.49      6.00 o
  -9   5   2       51.58       60.68      3.78 o
  -8   5   2       33.98       40.36      3.34 o
  -7   5   2        7.55        8.51      1.41 o
  -6   5   2      335.54      331.07      5.91 o
  -5   5   2      518.95      519.61      5.31 o
  -4   5   2      407.11      446.58      4.26 o
  -3   5   2      655.06      645.54      5.85 o
  -2   5   2       86.89       80.42      1.38 o
  -1   5   2      518.66      551.14      5.36 o
   0   5   2     1935.58     1880.82     17.28 o
   1   5   2      307.43      289.69      3.47 o
   2   5   2      150.15      143.05      1.72 o
   3   5   2      924.81     1000.67      9.57 o
   4   5   2     1384.99     1442.32     28.15 o
   5   5   2     1469.30     1517.78     23.96 o
   6   5   2      329.83      349.93      7.51 o
   7   5   2        8.09        8.59      1.63 o
   8   5   2        1.17        0.76      3.34 o
  -9   6   2        0.01       -0.64      0.79 o
  -8   6   2        0.03        0.01      0.65 o
  -7   6   2      112.45      109.17      3.48 o
  -6   6   2      220.71      214.21      4.48 o
  -5   6   2      325.92      310.93      5.14 o
  -4   6   2      661.38      648.84      6.68 o
  -3   6   2      477.11      466.75      4.96 o
  -2   6   2      659.03      688.57      5.86 o
  -1   6   2      587.52      625.60      5.89 o
   0   6   2     2105.80     2186.38     20.91 o
   1   6   2      194.47      203.36      2.55 o
   2   6   2       47.13       40.21      1.56 o
   3   6   2        9.16       11.12      1.07 o
   4   6   2      929.26     1010.49     17.57 o
   5   6   2      115.03      122.66      4.10 o
   6   6   2        5.55        6.51      1.59 o
   7   6   2        2.33        1.89      0.98 o
  -9   7   2       18.95       13.18      3.47 o
  -8   7   2      107.74       97.93      5.69 o
  -7   7   2        4.02        3.46      0.96 o
  -6   7   2      264.11      258.45      5.87 o
  -5   7   2        0.02        0.39      0.99 o
  -4   7   2      155.34      159.49      2.40 o
  -3   7   2       44.13       52.84      1.68 o
  -2   7   2       13.61       11.38      0.83 o
  -1   7   2     3781.04     3840.65     40.66 o
   0   7   2      765.65      746.37      7.15 o
   1   7   2       97.64      101.96      1.51 o
   2   7   2        1.36        1.30      0.51 o
   3   7   2      154.54      176.96      5.70 o
   4   7   2     1015.98     1082.53     24.50 o
   5   7   2       11.70       10.08      1.53 o
   6   7   2        3.10        3.70      1.45 o
   7   7   2       62.26       66.24      8.76 o
  -9   8   2        2.42        4.12      2.53 o
  -8   8   2        5.93        6.97      1.36 o
  -7   8   2       44.88       41.87      1.98 o
  -6   8   2      106.60      108.14      3.51 o
  -5   8   2       20.58       20.07      2.16 o
  -4   8   2      107.89      109.79      2.72 o
  -3   8   2      205.59      201.33      3.05 o
  -2   8   2      435.59      451.03      5.23 o
  -1   8   2       78.71       91.00      1.80 o
   0   8   2       28.38       28.23      1.06 o
   1   8   2      349.52      382.46      7.59 o
   2   8   2       27.09       21.19      1.68 o
   3   8   2        1.32        1.20      1.34 o
   4   8   2       84.24       85.68      3.78 o
   5   8   2        1.59        1.82      1.19 o
   6   8   2       27.39       19.12      7.07 o
  -9   9   2        1.84        1.99      1.42 o
  -8   9   2       12.84       15.64      1.62 o
  -7   9   2        9.76        8.82      1.29 o
  -6   9   2       49.78       51.95      2.68 o
  -5   9   2       59.49       56.80      3.02 o
  -4   9   2       53.94       56.13      2.17 o
  -3   9   2       34.88       26.75      1.75 o
  -2   9   2      575.37      583.85     15.55 o
  -1   9   2      223.63      241.35      4.42 o
   0   9   2      370.98      404.39      7.47 o
   1   9   2        1.53        2.82      1.24 o
   2   9   2       36.72       30.28      4.89 o
   3   9   2       31.48       29.02      3.08 o
   4   9   2       61.71       61.66      3.49 o
   5   9   2        0.38        0.78      1.04 o
   6   9   2        7.31        4.32      1.25 o
  -8  10   2      166.75      188.06      5.57 o
  -7  10   2       22.44       21.48      1.63 o
  -6  10   2       44.28       42.40      2.79 o
  -5  10   2       48.02       50.98      2.63 o
  -4  10   2      103.74      100.32      3.27 o
  -3  10   2       48.77       39.66      2.51 o
  -2  10   2      104.15      110.37      3.31 o
  -1  10   2        0.52        1.88      0.95 o
   0  10   2      262.20      253.15      7.46 o
   1  10   2       21.45       21.82      2.10 o
   2  10   2       17.38       20.05      2.49 o
   3  10   2       41.97       39.09      2.85 o
   4  10   2        5.60        5.09      2.02 o
   5  10   2       49.70       40.10      4.26 o
  -8  11   2       13.83       16.42      3.75 o
  -7  11   2       39.18       38.21      2.23 o
  -6  11   2       25.96       28.16      2.54 o
  -5  11   2       29.92       32.64      3.50 o
  -4  11   2      907.29      938.74     15.26 o
  -3  11   2       30.10       31.23      2.09 o
  -2  11   2        6.76        7.24      1.15 o
  -1  11   2        0.52        1.09      1.30 o
   0  11   2        0.51        1.09      1.36 o
   1  11   2       51.31       44.56      2.96 o
   2  11   2       73.18       77.10      4.50 o
   3  11   2      197.13      210.95      6.60 o
   4  11   2        5.54        4.60      1.77 o
  -7  12   2        2.09        2.22      1.97 o
  -6  12   2       93.92       94.53      3.92 o
  -5  12   2       18.14       19.90      3.15 o
  -4  12   2      114.21      111.71      3.45 o
  -3  12   2      138.75      139.50      3.57 o
  -2  12   2        2.88        1.96      0.87 o
  -1  12   2        7.10        5.93      1.51 o
   0  12   2       30.49       29.32      2.26 o
   1  12   2        0.74        0.77      0.88 o
   2  12   2      110.35      129.45      4.63 o
   3  12   2        1.49        1.53      1.13 o
  -6  13   2        5.42        4.72      1.51 o
  -5  13   2      133.05      142.33      5.09 o
  -4  13   2       17.01       16.04      1.86 o
  -3  13   2        3.54        4.37      1.14 o
  -2  13   2        7.10        6.23      1.19 o
  -1  13   2       62.70       57.41      3.24 o
   0  13   2        0.36        0.83      0.93 o
   1  13   2       24.14       22.13      2.49 o
   2  13   2        0.43        0.46      1.03 o
  -5  14   2       35.34       36.45      2.22 o
  -4  14   2       25.75       28.60      2.00 o
  -3  14   2        9.66        6.98      2.26 o
  -2  14   2        0.42        0.80      1.01 o
  -1  14   2        3.65        1.69      0.94 o
   0  14   2        4.33        4.83      1.06 o
   1 -15   3        3.31        4.02      1.94 o
   2 -15   3       31.08       36.57      3.11 o
   3 -15   3        0.26        0.31      0.74 o
  -1 -14   3        5.95        4.87      1.22 o
   0 -14   3       40.79       40.68      1.81 o
   1 -14   3       21.52       21.07      1.86 o
   2 -14   3        4.12        1.92      0.69 o
   3 -14   3       81.33       82.47      3.37 o
   4 -14   3        0.89        0.18      0.40 o
   5 -14   3        4.07        1.54      0.77 o
  -3 -13   3       33.48       42.72      3.64 o
  -2 -13   3       21.66       21.14      3.24 o
  -1 -13   3       14.08        8.93      1.57 o
   0 -13   3        0.04        0.01      0.48 o
   1 -13   3        6.12        3.50      1.05 o
   2 -13   3        9.26        8.52      1.19 o
   3 -13   3       77.18       78.45      3.70 o
   4 -13   3      154.77      153.71      3.79 o
   5 -13   3       42.29       42.20      4.22 o
   6 -13   3       13.47        9.46      1.96 o
  -4 -12   3        1.18        1.08      1.32 o
  -3 -12   3        4.09        4.13      0.83 o
  -2 -12   3        0.12        0.51      0.56 o
  -1 -12   3      119.19      125.53      2.85 o
   0 -12   3      170.50      166.54      3.70 o
   1 -12   3       67.97       61.10      2.75 o
   2 -12   3        2.25        3.43      1.10 o
   3 -12   3       69.58       69.06      2.49 o
   4 -12   3        5.16        2.74      1.32 o
   5 -12   3       63.15       79.11      6.50 o
   6 -12   3      126.16      140.98      5.61 o
   7 -12   3        4.57        5.77      2.51 o
  -5 -11   3        1.87        1.15      1.48 o
  -4 -11   3        0.01        0.23      0.59 o
  -3 -11   3        7.58        6.08      1.00 o
  -2 -11   3       74.36       67.25      2.59 o
  -1 -11   3       17.61       19.40      1.53 o
   0 -11   3        6.10        8.07      1.35 o
   1 -11   3       59.18       52.25      2.20 o
   2 -11   3      526.15      529.72      8.83 o
   3 -11   3     1224.60     1229.35     18.61 o
   4 -11   3       40.76       40.91      2.72 o
   5 -11   3      167.34      160.86      3.82 o
   6 -11   3       27.89       23.14      3.04 o
   7 -11   3        8.51        8.92      3.95 o
   8 -11   3       16.81       12.58      2.18 o
  -5 -10   3       10.21        6.52      1.28 o
  -4 -10   3       13.26       11.82      1.55 o
  -3 -10   3       21.07       12.94      1.47 o
  -2 -10   3       13.22       19.57      2.49 o
  -1 -10   3       25.01       22.94      1.80 o
   0 -10   3      546.16      582.74     11.47 o
   1 -10   3      241.37      226.70      4.20 o
   2 -10   3      137.55      159.54     19.41 o
   3 -10   3       12.22       12.24      1.34 o
   4 -10   3      154.02      143.62      4.19 o
   5 -10   3      134.67      131.43      3.51 o
   6 -10   3       17.23       16.46      1.87 o
   7 -10   3        0.00       -0.10      2.43 o
   8 -10   3        1.98        2.16      1.58 o
  -6  -9   3       27.52       25.65      2.16 o
  -5  -9   3       81.87       76.68      4.14 o
  -4  -9   3       22.80       13.95      1.56 o
  -3  -9   3       40.33       44.67      2.33 o
  -2  -9   3      101.66      108.27      3.40 o
  -1  -9   3      118.79      108.93      4.40 o
   0  -9   3       31.42       33.27      2.09 o
   1  -9   3      239.22      224.43      3.62 o
   2  -9   3      483.51      483.97     10.81 o
   3  -9   3       15.17       12.64      1.57 o
   4  -9   3       75.79       67.63      2.47 o
   5  -9   3       68.90       70.13      2.61 o
   6  -9   3      268.95      277.81      6.22 o
   7  -9   3        0.41        0.61      2.62 o
   8  -9   3       63.63       72.40      3.90 o
   9  -9   3       74.35       88.46     13.27 o
  -6  -8   3        8.41        7.01      1.13 o
  -5  -8   3        0.61        0.73      0.86 o
  -4  -8   3      120.25      128.82      3.46 o
  -3  -8   3        2.89        4.80      1.11 o
  -2  -8   3        9.34       13.18      1.52 o
  -1  -8   3      155.86      179.72      3.70 o
   0  -8   3      250.35      257.65      4.35 o
   1  -8   3       48.91       35.07      1.41 o
   2  -8   3      585.00      601.63      9.51 o
   3  -8   3      155.27      152.55      3.22 o
   4  -8   3       57.10       50.59      2.76 o
   5  -8   3      490.31      473.93      7.89 o
   6  -8   3      144.92      155.64      5.23 o
   7  -8   3       94.87       87.38      7.85 o
   8  -8   3        2.21        2.23      1.56 o
   9  -8   3       47.44       62.48     12.27 o
  -7  -7   3      214.82      222.67      8.83 o
  -6  -7   3       12.68       12.99      2.40 o
  -5  -7   3        0.46        0.89      0.95 o
  -4  -7   3       16.92       16.90      1.52 o
  -3  -7   3       29.65       34.65      2.06 o
  -2  -7   3       14.04       18.40      2.18 o
  -1  -7   3     1952.64     2005.04     24.54 o
   0  -7   3      116.38      121.56      2.16 o
   1  -7   3      113.66       98.42      2.19 o
   2  -7   3      651.10      743.50     10.92 o
   3  -7   3        0.23        2.72      0.90 o
   4  -7   3      470.86      432.29      7.42 o
   5  -7   3       74.51       84.65      3.37 o
   6  -7   3        0.31        0.41      1.19 o
   7  -7   3       56.40       67.17      5.43 o
   8  -7   3       67.82       80.57      5.67 o
   9  -7   3       18.06       16.79      8.91 o
  -8  -6   3       15.88       18.38      3.93 o
  -7  -6   3       15.59       17.92      2.88 o
  -6  -6   3      257.86      282.54      8.75 o
  -5  -6   3       24.44       22.09      1.64 o
  -4  -6   3        1.12        0.47      0.66 o
  -3  -6   3      220.21      249.83      3.74 o
  -2  -6   3      158.33      160.80      3.10 o
  -1  -6   3      141.70      145.07      1.97 o
   0  -6   3      568.40      628.24      6.95 o
   1  -6   3        1.65        2.64      0.83 o
   2  -6   3       82.93       87.71      2.49 o
   3  -6   3     1789.47     1816.48     19.19 o
   4  -6   3      120.33      124.45      1.78 o
   5  -6   3        5.50        4.61      0.76 o
   6  -6   3        3.40        5.68      1.25 o
   7  -6   3      264.20      264.16      8.80 o
   8  -6   3       10.56       11.18      1.55 o
   9  -6   3       43.12       44.09      7.82 o
  -8  -5   3        1.28        1.21      1.39 o
  -7  -5   3      488.01      529.03     11.98 o
  -6  -5   3       11.29       12.05      1.55 o
  -5  -5   3       19.80       20.62      1.46 o
  -4  -5   3       82.58       74.26      1.70 o
  -3  -5   3      123.31      121.67      1.78 o
  -2  -5   3      901.93      980.16     10.97 o
  -1  -5   3      421.52      415.60      4.76 o
   0  -5   3     1318.94     1222.60     13.67 o
   1  -5   3      656.77      703.92      7.81 o
   2  -5   3      238.73      269.37      3.58 o
   3  -5   3      268.57      280.49      3.35 o
   4  -5   3       12.52       17.18      0.87 o
   5  -5   3        3.03        2.44      0.63 o
   6  -5   3      296.59      269.66      5.45 o
   7  -5   3       32.49       30.19      2.36 o
   8  -5   3       75.46       77.27      3.20 o
   9  -5   3        0.53        1.31      1.33 o
  -8  -4   3        1.35        2.46      1.32 o
  -7  -4   3      671.66      646.52     30.52 o
  -6  -4   3       93.98       90.27      4.78 o
  -5  -4   3        1.43        0.98      0.79 o
  -4  -4   3       59.59       60.10      1.34 o
  -3  -4   3        5.65        8.03      0.81 o
  -2  -4   3     1153.54     1154.71     12.34 o
  -1  -4   3      137.42      144.98      1.80 o
   0  -4   3      181.17      182.53      2.70 o
   1  -4   3     1804.96     1700.51     18.32 o
   2  -4   3     8328.51     8020.21    108.18 o
   3  -4   3      828.07      910.50     10.08 o
   4  -4   3      127.99      127.24      1.81 o
   5  -4   3       34.95       34.98      1.06 o
   6  -4   3      165.32      165.48      4.39 o
   7  -4   3      136.64      142.84      4.20 o
   8  -4   3        0.39        0.83      2.39 o
   9  -4   3       21.42       29.26      2.89 o
  -9  -3   3        1.62        1.20      1.47 o
  -8  -3   3      169.45      176.80      5.80 o
  -7  -3   3       27.65       26.71      3.59 o
  -6  -3   3        9.11        9.24      1.18 o
  -5  -3   3        0.04        0.17      0.31 o
  -4  -3   3      396.90      425.97      4.38 o
  -3  -3   3       17.17       20.38      1.15 o
  -2  -3   3     2455.31     2294.56     23.46 o
  -1  -3   3      787.98      714.26      7.28 o
   0  -3   3    11401.72    11301.51    152.70 o
   1  -3   3     2146.51     1833.50     20.93 o
   2  -3   3     1886.86     1805.14     20.08 o
   3  -3   3        2.74        5.19      0.79 o
   4  -3   3     1220.18     1217.27     11.95 o
   5  -3   3      103.46       93.20      1.76 o
   6  -3   3      617.15      575.38      9.14 o
   7  -3   3       13.93       12.43      1.34 o
   8  -3   3      143.31      134.82     14.18 o
   9  -3   3        3.45        4.06      2.28 o
  -9  -2   3        3.46        2.61      1.03 o
  -8  -2   3       15.73       14.43      3.30 o
  -7  -2   3      105.77      101.58      3.63 o
  -6  -2   3       59.06       56.01      3.58 o
  -5  -2   3        8.49        7.80      0.55 o
  -4  -2   3      648.36      683.01      6.30 o
  -3  -2   3       10.17       13.90      1.67 o
  -2  -2   3      288.18      326.63      3.69 o
  -1  -2   3    12349.70    12907.97    270.62 o
   0  -2   3       75.48       81.95      2.89 o
   1  -2   3       89.80       97.96      2.80 o
   2  -2   3     3738.84     3547.13     45.21 o
   3  -2   3       36.01       52.24      1.61 o
   4  -2   3     1401.76     1429.77     15.19 o
   5  -2   3        2.30        1.64      0.63 o
   6  -2   3       78.51       71.78      2.18 o
   7  -2   3      472.88      446.95      9.87 o
   8  -2   3        2.13        0.60      2.17 o
   9  -2   3        0.59        2.15      2.05 o
  -9  -1   3        7.43        4.41      1.29 o
  -8  -1   3      101.55       99.36      3.93 o
  -7  -1   3      170.68      151.12      5.65 o
  -6  -1   3       69.61       62.50      3.27 o
  -5  -1   3      626.54      624.54      7.21 o
  -4  -1   3       60.51       64.07      1.31 o
  -3  -1   3       41.81       37.98      1.89 o
  -2  -1   3      125.77      111.56      1.74 o
  -1  -1   3       46.50       60.64      1.92 o
   0  -1   3     2610.97     2367.77     26.54 o
   1  -1   3    10459.23    10676.15    143.04 o
   2  -1   3        5.73        1.08      0.76 o
   3  -1   3       20.61       28.46      1.38 o
   4  -1   3     8348.49     8485.63    118.78 o
   5  -1   3     1663.73     1741.30     20.30 o
   6  -1   3       62.58       61.99      1.95 o
   7  -1   3      160.65      151.17      6.12 o
   8  -1   3       16.68       18.62      3.52 o
   9  -1   3       25.94       27.94      2.68 o
  -9   0   3        4.47        4.15      1.46 o
  -8   0   3        1.57        1.44      1.49 o
  -7   0   3       82.53       69.02      3.59 o
  -6   0   3        7.81        5.75      2.36 o
  -5   0   3      316.92      302.83      3.65 o
  -4   0   3     1279.71     1242.80     13.77 o
  -3   0   3      599.18      563.36      6.86 o
  -2   0   3     1582.66     1508.57     15.69 o
  -1   0   3    12094.43    13049.86    186.32 o
   0   0   3       37.52       40.80      2.42 o
   1   0   3    16061.03    17849.65    293.79 o
   2   0   3     1002.55      944.33      8.04 o
   3   0   3      272.92      284.53      2.93 o
   4   0   3      863.32      935.47     10.21 o
   5   0   3        4.60        7.28      0.77 o
   6   0   3       71.49       68.77      2.59 o
   7   0   3       40.78       36.48      3.00 o
   8   0   3       36.37       33.02      4.12 o
   9   0   3        6.72        6.05      3.04 o
 -10   1   3        0.10       -0.27      1.35 o
  -9   1   3        0.71       -0.17      0.89 o
  -8   1   3       47.39       40.64      3.24 o
  -7   1   3       67.81       78.91      5.08 o
  -6   1   3      247.96      238.27     11.64 o
  -5   1   3      363.89      376.08      3.55 o
  -4   1   3       20.36       17.88      0.76 o
  -3   1   3     1789.38     1740.85     15.39 o
  -2   1   3    30402.61    37300.13    808.20 o
  -1   1   3      546.26      447.67      6.28 o
   0   1   3    14788.60    16073.47    282.97 o
   1   1   3      551.13      529.02      6.46 o
   2   1   3      116.13      107.62      1.89 o
   3   1   3     1000.56      993.11     10.38 o
   4   1   3      973.29     1041.88     11.28 o
   5   1   3        0.09        0.26      0.44 o
   6   1   3      170.49      167.64      4.24 o
   7   1   3        1.07        0.46      2.17 o
   8   1   3      169.97      174.92      7.44 o
   9   1   3       14.54       10.68      2.56 o
 -10   2   3       26.85       15.24      7.96 o
  -9   2   3        5.48        7.77      2.18 o
  -8   2   3      567.33      550.70     19.97 o
  -7   2   3        1.47        3.47      1.85 o
  -6   2   3      117.07      115.17      2.84 o
  -5   2   3       66.07       70.83      1.48 o
  -4   2   3     4827.51     4693.45     50.62 o
  -3   2   3     6349.36     6320.75     66.60 o
  -2   2   3     2127.35     1965.71     17.68 o
  -1   2   3     2435.92     2036.09     20.26 o
   0   2   3     2032.06     1766.14     17.70 o
   1   2   3     5616.52     5136.69     53.02 o
   2   2   3       99.15       85.26      1.22 o
   3   2   3       17.81       17.72      0.94 o
   4   2   3      223.45      219.39      2.26 o
   5   2   3        1.23        1.78      0.90 o
   6   2   3      179.99      172.07      4.33 o
   7   2   3        0.11        0.62      0.83 o
   8   2   3       72.89       66.47      3.08 o
 -10   3   3        1.42        0.90      1.06 o
  -9   3   3       19.09       15.77      2.16 o
  -8   3   3      261.17      242.48     10.87 o
  -7   3   3       35.05       33.85      3.38 o
  -6   3   3      191.81      187.59      4.73 o
  -5   3   3      618.35      685.35      7.37 o
  -4   3   3      365.05      364.69      3.36 o
  -3   3   3      396.03      414.94      3.89 o
  -2   3   3      296.57      304.27      3.10 o
  -1   3   3      671.66      620.21      5.54 o
   0   3   3     4412.15     4118.88     40.60 o
   1   3   3       28.39       24.91      0.98 o
   2   3   3       98.01       99.30      1.70 o
   3   3   3      232.50      257.52      2.75 o
   4   3   3       22.81       22.82      1.08 o
   5   3   3       66.33       60.39      2.53 o
   6   3   3        1.96        1.59      1.17 o
   7   3   3      163.27      161.91      3.96 o
   8   3   3        2.47        1.09      0.74 o
 -10   4   3        1.26        0.28      1.01 o
  -9   4   3       21.88       16.90     12.16 o
  -8   4   3      108.36       88.23      4.48 o
  -7   4   3      134.54      136.53      3.51 o
  -6   4   3        6.07        4.79      1.45 o
  -5   4   3      211.60      226.45      3.02 o
  -4   4   3      306.89      296.54      3.01 o
  -3   4   3      278.59      277.05      2.77 o
  -2   4   3     1239.34     1167.10      9.55 o
  -1   4   3     1998.22     1945.07     17.34 o
   0   4   3     5944.43     5593.38     64.14 o
   1   4   3       68.10       62.41      1.46 o
   2   4   3        8.57       10.55      0.76 o
   3   4   3       44.85       62.05      1.13 o
   4   4   3      273.74      269.01      4.36 o
   5   4   3      511.29      521.09     10.29 o
   6   4   3      233.59      232.07      4.72 o
   7   4   3        7.45        6.47      1.20 o
   8   4   3        7.09        6.73      3.25 o
 -10   5   3       82.50       87.56      3.90 o
  -9   5   3        6.01       13.17      8.51 o
  -8   5   3       57.47       47.85      2.99 o
  -7   5   3       38.26       42.59      2.20 o
  -6   5   3       98.04      102.28      2.92 o
  -5   5   3      461.52      473.55      5.42 o
  -4   5   3       13.13       13.49      0.83 o
  -3   5   3      930.10      917.02      8.57 o
  -2   5   3     1087.55     1060.44      9.32 o
  -1   5   3     1400.40     1399.25     13.03 o
   0   5   3        2.35        1.60      0.69 o
   1   5   3        2.74        3.58      0.48 o
   2   5   3      628.23      685.67      5.53 o
   3   5   3       24.89       30.26      0.97 o
   4   5   3        2.30        7.40      1.32 o
   5   5   3      554.91      566.65     14.50 o
   6   5   3        8.22        8.86      1.30 o
   7   5   3       33.01       33.56      2.53 o
  -9   6   3       11.67        8.07      1.63 o
  -8   6   3        2.32        1.59      0.85 o
  -7   6   3       52.76       46.38      1.92 o
  -6   6   3       33.32       29.46      1.90 o
  -5   6   3       97.26       92.01      2.07 o
  -4   6   3      226.59      215.73      2.31 o
  -3   6   3      301.56      325.76      3.15 o
  -2   6   3       61.66       62.82      1.38 o
  -1   6   3      931.96     1033.18      9.41 o
   0   6   3     1851.23     1896.38     17.57 o
   1   6   3     1007.60     1049.21      9.74 o
   2   6   3       18.78       20.13      0.87 o
   3   6   3        8.80        6.95      1.68 o
   4   6   3       91.51       89.09      3.82 o
   5   6   3        8.64        8.28      1.47 o
   6   6   3      132.19      151.97      4.48 o
   7   6   3        0.07        0.90      1.27 o
  -9   7   3       16.43       17.08      2.25 o
  -8   7   3       14.56       12.73      1.81 o
  -7   7   3       54.80       47.95      2.12 o
  -6   7   3      299.12      288.57      6.01 o
  -5   7   3       10.33       10.54      1.81 o
  -4   7   3       20.27       21.85      1.00 o
  -3   7   3      135.03      132.52      2.14 o
  -2   7   3        0.55        1.22      0.47 o
  -1   7   3       15.83       20.30      2.24 o
   0   7   3      166.55      154.27      2.31 o
   1   7   3       71.23       63.62      1.54 o
   2   7   3       78.79       71.27      2.18 o
   3   7   3       55.47       54.74      3.61 o
   4   7   3      679.53      678.20     13.46 o
   5   7   3        4.32        3.52      1.14 o
   6   7   3        9.95        8.30      2.43 o
   7   7   3        1.21        1.42      2.10 o
  -9   8   3        0.54        0.76      1.24 o
  -8   8   3        1.25        1.34      0.98 o
  -7   8   3       54.86       53.68      2.24 o
  -6   8   3       25.15       31.57      2.37 o
  -5   8   3      119.95      112.97      9.29 o
  -4   8   3      144.23      131.87      3.05 o
  -3   8   3       19.77       19.05      1.03 o
  -2   8   3        0.05        0.34      0.62 o
  -1   8   3      697.83      755.33     10.09 o
   0   8   3       47.13       50.67      1.65 o
   1   8   3       28.58       24.16      3.68 o
   2   8   3        8.44       10.53      2.41 o
   3   8   3       26.96       34.41      3.26 o
   4   8   3       99.29       98.26      4.26 o
   5   8   3        0.02        1.62      1.74 o
   6   8   3        2.14        2.24      1.11 o
  -9   9   3        0.04        0.54      0.98 o
  -8   9   3       35.63       36.27      2.30 o
  -7   9   3       56.57       55.88      2.29 o
  -6   9   3       45.94       46.30      2.94 o
  -5   9   3       91.75       88.08      3.49 o
  -4   9   3       23.99       23.24      2.78 o
  -3   9   3       10.87        8.95      1.44 o
  -2   9   3       12.52       12.55      1.91 o
  -1   9   3      563.46      597.70     10.07 o
   0   9   3        7.40        7.41      1.15 o
   1   9   3        4.71        6.96      1.44 o
   2   9   3       54.00       51.25      3.34 o
   3   9   3       90.53       90.56      4.50 o
   4   9   3       15.62       15.35      1.94 o
   5   9   3        8.15        6.30      1.64 o
  -8  10   3        8.50       13.03      1.44 o
  -7  10   3       83.94       82.87      3.27 o
  -6  10   3       68.54       77.66      4.04 o
  -5  10   3      142.88      147.85      6.22 o
  -4  10   3      322.57      336.94      8.44 o
  -3  10   3        7.32        9.46      1.75 o
  -2  10   3       16.43       18.59      2.00 o
  -1  10   3      215.11      218.15      5.22 o
   0  10   3        0.80        0.54      1.60 o
   1  10   3      110.13      104.94      3.78 o
   2  10   3      263.02      283.44      6.99 o
   3  10   3       99.32      112.71      4.11 o
   4  10   3        6.32        6.93      1.94 o
   5  10   3       64.19       70.89      5.74 o
  -8  11   3       17.79       20.19      4.25 o
  -7  11   3       55.48       54.49      3.00 o
  -6  11   3       17.02       17.14      2.25 o
  -5  11   3      414.41      438.43     14.18 o
  -4  11   3      226.70      232.52      6.44 o
  -3  11   3       62.21       52.90      4.25 o
  -2  11   3       24.72       21.46      1.55 o
  -1  11   3       37.26       31.14      2.32 o
   0  11   3        0.20       -0.38      0.98 o
   1  11   3        6.60        5.91      1.37 o
   2  11   3       19.43       23.61      3.84 o
   3  11   3       18.19       17.50      2.57 o
   4  11   3        0.01       -0.29      0.89 o
  -7  12   3       20.77       24.92      2.15 o
  -6  12   3       34.34       45.87      3.22 o
  -5  12   3        0.05        0.97      1.73 o
  -4  12   3        0.50        0.97      1.34 o
  -3  12   3       40.96       44.80      2.11 o
  -2  12   3       59.18       52.39      3.34 o
  -1  12   3       62.89       61.75      2.91 o
   0  12   3       49.16       48.38      2.47 o
   1  12   3        8.48        9.10      1.86 o
   2  12   3       33.63       37.00      2.63 o
   3  12   3        7.14        7.88      1.54 o
  -6  13   3       38.37       40.59      2.73 o
  -5  13   3       27.70       28.87      2.52 o
  -4  13   3        1.19        1.30      1.41 o
  -3  13   3       24.90       23.67      2.23 o
  -2  13   3        6.75        5.21      1.15 o
  -1  13   3        2.77        2.02      1.31 o
   0  13   3        0.18        0.31      0.69 o
   1  13   3        0.02        0.08      0.99 o
   2  13   3        1.52        1.22      1.10 o
  -5  14   3        1.32        1.15      1.03 o
  -4  14   3        2.87        2.05      1.04 o
  -3  14   3       14.44       13.28      2.76 o
  -2  14   3        4.11       -1.39      2.16 o
  -1  14   3        0.78        0.68      0.86 o
   0  14   3       21.29       19.04      2.00 o
   1 -15   4       13.09       17.53      3.72 o
   2 -15   4        1.44        1.42      2.14 o
   3 -15   4       25.95       32.46      3.07 o
  -1 -14   4       16.40       19.15      2.19 o
   0 -14   4       15.56       18.73      1.40 o
   1 -14   4        5.45        5.75      1.42 o
   2 -14   4        2.76        2.69      1.25 o
   3 -14   4       11.32       15.31      1.87 o
   4 -14   4       52.06       56.80      2.24 o
   5 -14   4       16.91       18.01      1.35 o
  -3 -13   4        1.49        0.96      1.03 o
  -2 -13   4       61.40       55.31      2.23 o
  -1 -13   4       95.99       98.21      2.51 o
   0 -13   4       23.04       28.43      1.47 o
   1 -13   4        0.03        0.42      0.97 o
   2 -13   4       15.62       15.64      1.44 o
   3 -13   4       84.29       81.12      3.61 o
   4 -13   4       13.61       12.63      2.12 o
   5 -13   4       55.96       51.32      2.67 o
   6 -13   4        1.88        2.71      1.47 o
  -4 -12   4       32.20       34.59      2.75 o
  -3 -12   4        8.69       11.54      1.20 o
  -2 -12   4       37.41       32.03      1.44 o
  -1 -12   4       21.36       16.69      1.30 o
   0 -12   4        2.86        2.44      1.20 o
   1 -12   4       41.51       38.36      1.86 o
   2 -12   4        7.85        7.46      1.23 o
   3 -12   4      398.11      390.72      7.95 o
   4 -12   4        0.45       -0.22      0.74 o
   5 -12   4       18.69       20.63      1.61 o
   6 -12   4       16.67       13.40      4.12 o
   7 -12   4        2.39        1.74      1.32 o
  -5 -11   4       10.68        9.70      2.35 o
  -4 -11   4       39.73       36.35      3.49 o
  -3 -11   4       66.08       54.68      1.93 o
  -2 -11   4       68.43       57.62      2.31 o
  -1 -11   4        4.81        4.43      1.06 o
   0 -11   4       22.50       17.59      1.64 o
   1 -11   4        2.04        4.04      1.16 o
   2 -11   4      462.70      474.04      8.01 o
   3 -11   4      825.52      843.40     13.72 o
   4 -11   4       29.30       25.40      2.63 o
   5 -11   4       53.06       48.70      2.22 o
   6 -11   4      296.44      303.09      7.59 o
   7 -11   4       88.42       90.50      4.64 o
   8 -11   4       30.54       33.95      2.76 o
  -5 -10   4        1.69        0.95      0.79 o
  -4 -10   4       44.88       40.18      1.90 o
  -3 -10   4      247.65      231.73      6.17 o
  -2 -10   4       35.29       30.78      6.56 o
  -1 -10   4       80.97       84.29      2.75 o
   0 -10   4       97.05       84.99      2.74 o
   1 -10   4      135.19      126.70      3.40 o
   2 -10   4       51.26       48.27      1.98 o
   3 -10   4      114.62      113.43      2.70 o
   4 -10   4       99.52       92.82      4.00 o
   5 -10   4        8.79        9.30      1.36 o
   6 -10   4        4.82        4.73      1.77 o
   7 -10   4       34.99       31.26      3.44 o
   8 -10   4        6.65        4.55      1.81 o
  -6  -9   4       41.01       35.95      2.45 o
  -5  -9   4       76.32       70.99      4.07 o
  -4  -9   4       95.53       86.16      2.53 o
  -3  -9   4        0.89        0.90      0.77 o
  -2  -9   4        8.12       10.12      1.42 o
  -1  -9   4       32.57       31.39      2.55 o
   0  -9   4      144.05      154.41      3.49 o
   1  -9   4     1303.17     1300.43     45.17 o
   2  -9   4      114.27      130.73      8.31 o
   3  -9   4      260.02      273.64      4.44 o
   4  -9   4       98.64       93.72      3.55 o
   5  -9   4      173.74      172.00      4.89 o
   6  -9   4       10.77       14.27      2.36 o
   7  -9   4        8.99        9.60      1.53 o
   8  -9   4        2.72        2.70      1.64 o
  -7  -8   4        2.57        2.85      2.70 o
  -6  -8   4        7.70       10.38      1.82 o
  -5  -8   4       58.12       56.77      4.46 o
  -4  -8   4        0.19        0.41      0.66 o
  -3  -8   4       24.10       24.76      1.73 o
  -2  -8   4      582.70      585.76      8.75 o
  -1  -8   4       17.63       15.23      1.44 o
   0  -8   4      363.06      363.01      5.67 o
   1  -8   4        2.33        5.97      1.69 o
   2  -8   4      232.85      241.60      5.37 o
   3  -8   4      486.05      485.79      6.71 o
   4  -8   4      276.24      259.52      7.75 o
   5  -8   4        0.23       -0.09      0.95 o
   6  -8   4      638.92      624.08     12.40 o
   7  -8   4       30.57       24.99      2.08 o
   8  -8   4       20.60       25.90      3.83 o
   9  -8   4        4.78        1.11      1.99 o
  -7  -7   4      169.84      182.63      6.53 o
  -6  -7   4       99.13      111.60      3.83 o
  -5  -7   4       20.44       17.45      1.63 o
  -4  -7   4      227.06      224.51      4.66 o
  -3  -7   4      179.88      185.66      4.62 o
  -2  -7   4     1148.99     1281.88     14.93 o
  -1  -7   4       81.57       95.89      2.58 o
   0  -7   4      103.03       85.37      1.71 o
   1  -7   4      442.07      492.75     11.94 o
   2  -7   4     3130.08     3115.45     43.79 o
   3  -7   4      198.97      193.37      3.08 o
   4  -7   4      217.81      228.14      6.28 o
   5  -7   4      391.25      378.74      7.79 o
   6  -7   4       10.84       14.01      2.85 o
   7  -7   4      124.29      119.76      3.83 o
   8  -7   4      135.24      133.08      4.92 o
   9  -7   4       27.29       17.23     19.12 o
  -8  -6   4       34.62       32.33      3.04 o
  -7  -6   4       91.09       99.70      4.63 o
  -6  -6   4       20.55       17.79      1.76 o
  -5  -6   4       27.31       27.99      1.58 o
  -4  -6   4      150.57      145.12      3.12 o
  -3  -6   4      169.96      175.31      3.41 o
  -2  -6   4     1432.76     1496.56     17.55 o
  -1  -6   4       96.42      128.66      3.04 o
   0  -6   4       47.55       49.54      1.90 o
   1  -6   4       33.96       35.46      2.65 o
   2  -6   4     2427.47     2604.85     41.92 o
   3  -6   4     2158.28     2324.98     26.47 o
   4  -6   4       29.87       28.40      0.92 o
   5  -6   4       11.51       11.14      1.32 o
   6  -6   4      224.71      217.88      5.69 o
   7  -6   4       25.20       25.45      1.93 o
   8  -6   4      590.88      598.43     23.81 o
   9  -6   4      154.42      160.81     19.74 o
  -8  -5   4       40.82       51.72      5.33 o
  -7  -5   4       49.42       47.62      2.69 o
  -6  -5   4       79.44       72.23      2.68 o
  -5  -5   4       72.75       75.83      2.59 o
  -4  -5   4       54.06       46.01      1.22 o
  -3  -5   4       37.38       32.75      1.30 o
  -2  -5   4      192.46      195.75      2.85 o
  -1  -5   4     1387.47     1295.88     14.24 o
   0  -5   4        0.08        4.13      1.51 o
   1  -5   4       82.20      100.45      2.41 o
   2  -5   4     1517.24     1590.32     19.02 o
   3  -5   4      468.44      464.65      5.11 o
   4  -5   4       33.33       34.34      1.44 o
   5  -5   4     1019.59      997.10     13.72 o
   6  -5   4        1.31        2.38      1.30 o
   7  -5   4      290.62      283.03      6.88 o
   8  -5   4        2.42        2.65      1.19 o
   9  -5   4      103.06      132.73      8.96 o
  -8  -4   4        2.96        2.27      1.07 o
  -7  -4   4      216.52      190.82     15.65 o
  -6  -4   4      117.38       98.62      2.63 o
  -5  -4   4       49.74       45.81      1.99 o
  -4  -4   4      722.14      718.42      6.39 o
  -3  -4   4      210.45      212.83      2.63 o
  -2  -4   4        5.83        5.19      0.88 o
  -1  -4   4      142.03      176.08      2.54 o
   0  -4   4        0.18        0.93      0.54 o
   1  -4   4       16.65       19.14      1.15 o
   2  -4   4      231.38      287.62      4.87 o
   3  -4   4       20.36       16.44      1.03 o
   4  -4   4       31.31       30.83      0.97 o
   5  -4   4      105.57      102.99      2.69 o
   6  -4   4      103.46       98.87      3.32 o
   7  -4   4        4.14        3.27      1.15 o
   8  -4   4       82.81       78.94      4.92 o
   9  -4   4        0.10        0.52      1.25 o
  -9  -3   4        5.51        5.74      2.73 o
  -8  -3   4        6.22        9.72      2.66 o
  -7  -3   4      233.21      228.79      6.52 o
  -6  -3   4       10.67       13.25      1.45 o
  -5  -3   4        4.16        8.51      1.17 o
  -4  -3   4      235.88      222.61      2.56 o
  -3  -3   4      641.14      688.56      6.65 o
  -2  -3   4      213.40      231.99      2.99 o
  -1  -3   4      981.54      894.08      8.86 o
   0  -3   4      521.01      487.18      5.26 o
   1  -3   4     5425.14     5217.12     66.03 o
   2  -3   4      394.93      392.15      5.93 o
   3  -3   4       74.02       77.79      2.05 o
   4  -3   4      559.63      522.01      5.67 o
   5  -3   4        8.53       11.75      0.89 o
   6  -3   4       24.69       24.82      1.96 o
   7  -3   4       88.22       92.69      2.93 o
   8  -3   4      109.75      115.82      6.22 o
   9  -3   4       18.40       28.02      3.23 o
  -9  -2   4        4.18        4.23      1.08 o
  -8  -2   4       26.21       26.67      2.33 o
  -7  -2   4       71.24       72.44      3.16 o
  -6  -2   4      368.07      358.35      8.17 o
  -5  -2   4       12.16       15.82      0.85 o
  -4  -2   4      135.28      147.70      3.82 o
  -3  -2   4      225.86      262.98      2.92 o
  -2  -2   4        1.99        1.46      0.57 o
  -1  -2   4     2753.60     2477.67     25.05 o
   0  -2   4     2429.86     2144.64     26.67 o
   1  -2   4     1442.48     1293.59     13.93 o
   2  -2   4       82.56       91.98      3.40 o
   3  -2   4       26.36       26.82      1.85 o
   4  -2   4     1034.72     1106.15     12.42 o
   5  -2   4       28.51       22.84      1.09 o
   6  -2   4      224.28      221.15      6.89 o
   7  -2   4       36.53       34.10      6.70 o
   8  -2   4       20.66       34.27      9.01 o
   9  -2   4        4.75        5.57      1.79 o
  -9  -1   4       16.77       18.11      1.64 o
  -8  -1   4       39.18       35.81      2.44 o
  -7  -1   4       42.16       40.15      2.78 o
  -6  -1   4       25.37       26.15      2.35 o
  -5  -1   4     1352.26     1417.44     16.25 o
  -4  -1   4      361.97      391.67     10.14 o
  -3  -1   4     4791.77     4595.99     50.15 o
  -2  -1   4        0.42        1.10      0.53 o
  -1  -1   4      416.05      377.78      7.31 o
   0  -1   4       30.74       36.88      1.88 o
   1  -1   4      297.03      310.93      4.43 o
   2  -1   4      692.03      636.63      9.67 o
   3  -1   4     3740.24     3416.43     41.26 o
   4  -1   4      950.10      927.76      9.85 o
   5  -1   4       35.52       28.64      1.04 o
   6  -1   4       49.15       42.42      3.05 o
   7  -1   4      221.77      220.58      6.99 o
   8  -1   4       73.89       71.22      5.82 o
   9  -1   4       15.42       15.34      3.10 o
  -9   0   4       21.70       17.86      2.58 o
  -8   0   4        1.22        1.18      1.29 o
  -7   0   4        5.96        4.27      1.61 o
  -6   0   4      227.78      212.69      3.96 o
  -5   0   4      169.74      162.92      3.41 o
  -4   0   4     1135.12     1159.06     11.79 o
  -3   0   4      193.57      197.96      2.23 o
  -2   0   4     5293.48     4920.53     64.50 o
  -1   0   4    13006.46    12996.52    234.42 o
   0   0   4    12494.17    12513.19    179.66 o
   1   0   4        7.52        5.36      0.87 o
   2   0   4     1924.02     1764.99     16.94 o
   3   0   4     2570.92     2623.30     27.81 o
   4   0   4      991.56     1072.61     11.67 o
   5   0   4       15.08       13.07      1.00 o
   6   0   4      636.53      611.51     13.57 o
   7   0   4      244.17      237.64      7.38 o
   8   0   4       14.24       15.01      1.70 o
   9   0   4       18.77       11.83      2.80 o
 -10   1   4        1.51        1.92      2.65 o
  -9   1   4        0.35       -0.26      0.91 o
  -8   1   4       78.96       75.38      6.01 o
  -7   1   4       52.72       51.00      4.51 o
  -6   1   4      120.44      119.44      5.42 o
  -5   1   4      265.63      298.80      3.20 o
  -4   1   4      554.56      547.02      6.13 o
  -3   1   4      359.10      367.05      3.74 o
  -2   1   4    30297.25    37343.50    626.74 o
  -1   1   4     7528.31     7461.51    100.10 o
   0   1   4      783.40      713.00     10.36 o
   1   1   4      335.62      281.97      6.22 o
   2   1   4      438.97      415.10      4.10 o
   3   1   4     4438.94     4313.19     53.90 o
   4   1   4       17.82       22.29      0.97 o
   5   1   4       12.38       13.90      1.06 o
   6   1   4       89.02       88.70      5.12 o
   7   1   4       10.61       14.17      2.84 o
   8   1   4      171.02      149.08      6.27 o
   9   1   4        0.57        1.29      2.14 o
 -10   2   4       24.93       23.34      4.63 o
  -9   2   4       82.53       72.28      3.95 o
  -8   2   4      173.25      149.05     90.03 o
  -7   2   4        0.67        8.61      6.71 o
  -6   2   4      281.36      269.82      4.73 o
  -5   2   4       80.22       91.16      1.52 o
  -4   2   4      566.02      629.78      5.96 o
  -3   2   4     9736.08     9795.60    121.32 o
  -2   2   4     3715.73     3529.60     34.18 o
  -1   2   4      439.99      424.02      4.76 o
   0   2   4      628.72      554.82      6.13 o
   1   2   4     1263.58     1181.26     11.30 o
   2   2   4     1051.24     1038.75      8.81 o
   3   2   4        0.30        0.16      0.33 o
   4   2   4      136.57      135.20      1.58 o
   5   2   4       34.69       35.67      1.80 o
   6   2   4      139.93      139.44      3.49 o
   7   2   4      204.34      207.34      6.05 o
   8   2   4       40.10       38.58      4.29 o
  -9   3   4       38.84       42.35      2.85 o
  -8   3   4       30.18       30.91      4.88 o
  -7   3   4        1.44        0.80      1.50 o
  -6   3   4       41.36       47.76      2.11 o
  -5   3   4       49.00       45.35      1.25 o
  -4   3   4      117.34       94.11      1.61 o
  -3   3   4     2297.33     2177.10     20.72 o
  -2   3   4       92.45       82.26      1.33 o
  -1   3   4      643.25      627.64      5.69 o
   0   3   4     3135.45     2894.16     27.66 o
   1   3   4       32.74       35.44      0.96 o
   2   3   4        2.46        0.48      0.32 o
   3   3   4       44.89       38.29      0.95 o
   4   3   4       96.21       90.23      1.68 o
   5   3   4       13.60       13.82      1.61 o
   6   3   4        0.36        1.55      1.19 o
   7   3   4       69.59       75.06      3.57 o
   8   3   4        6.49        3.13      1.13 o
 -10   4   4        3.66        2.73      2.98 o
  -9   4   4       56.92       45.02     27.82 o
  -8   4   4       12.39       14.08      2.44 o
  -7   4   4       72.17       87.19      2.77 o
  -6   4   4      401.54      384.94      6.81 o
  -5   4   4       63.79       79.50      1.83 o
  -4   4   4      846.87      896.65      7.97 o
  -3   4   4     1248.23     1250.23     18.91 o
  -2   4   4        0.90        2.74      0.48 o
  -1   4   4      311.56      291.06      2.97 o
   0   4   4     1538.01     1485.64     19.38 o
   1   4   4     1686.27     1652.40     15.01 o
   2   4   4       90.09       81.03      1.68 o
   3   4   4      434.02      440.30      4.16 o
   4   4   4      542.09      565.67      8.34 o
   5   4   4       10.51       15.37      1.97 o
   6   4   4      267.71      282.65      6.13 o
   7   4   4       49.93       49.42      7.24 o
   8   4   4       22.13       21.04      4.25 o
 -10   5   4        3.39        1.74      2.05 o
  -9   5   4        0.63        1.53      1.90 o
  -8   5   4       36.54       24.86      3.16 o
  -7   5   4      121.16      118.36      2.72 o
  -6   5   4      380.55      371.10      7.80 o
  -5   5   4      184.15      193.84      2.96 o
  -4   5   4     1910.52     2018.30     20.65 o
  -3   5   4      169.42      183.36      2.49 o
  -2   5   4      277.38      285.99      4.13 o
  -1   5   4      158.55      181.90      2.85 o
   0   5   4       28.32       26.12      1.52 o
   1   5   4     2465.44     2435.14     23.20 o
   2   5   4        3.58        4.30      0.48 o
   3   5   4       31.37       32.38      1.30 o
   4   5   4      165.45      175.26      3.91 o
   5   5   4      247.00      237.84      6.21 o
   6   5   4      127.37      115.74      8.54 o
   7   5   4        2.24        1.92      1.46 o
  -9   6   4       50.75       49.89      2.55 o
  -8   6   4       20.55       15.41      1.31 o
  -7   6   4        4.00        2.25      0.84 o
  -6   6   4       27.55       32.11      1.76 o
  -5   6   4       28.51       21.46      1.56 o
  -4   6   4      134.02      127.12      1.64 o
  -3   6   4      158.62      154.00      1.58 o
  -2   6   4       58.44       67.61      1.18 o
  -1   6   4      263.68      285.19      8.06 o
   0   6   4      349.17      333.44      3.52 o
   1   6   4        3.74       12.70      2.09 o
   2   6   4       72.26       78.94      2.00 o
   3   6   4      229.52      240.52      5.69 o
   4   6   4       22.10       19.89      2.20 o
   5   6   4       45.38       50.61     11.07 o
   6   6   4        9.51        7.45      2.30 o
   7   6   4        4.83        3.17      1.87 o
  -9   7   4       13.02       11.86      2.20 o
  -8   7   4       37.38       35.52      2.46 o
  -7   7   4        0.01        0.41      0.71 o
  -6   7   4      121.48      112.45      2.66 o
  -5   7   4        0.55        0.64      0.99 o
  -4   7   4       15.29       14.98      0.93 o
  -3   7   4      149.03      143.09      2.00 o
  -2   7   4       23.58       23.50      1.14 o
  -1   7   4      633.51      684.68      7.92 o
   0   7   4     1290.56     1312.94     14.69 o
   1   7   4       67.52       64.41      1.91 o
   2   7   4       28.31       31.24      4.06 o
   3   7   4       49.49       58.23      3.60 o
   4   7   4      245.34      252.86      6.21 o
   5   7   4       89.63       74.11      9.32 o
   6   7   4        0.49        0.28      0.83 o
  -9   8   4        0.30        0.65      0.84 o
  -8   8   4       13.40       13.30      1.53 o
  -7   8   4        1.24        1.55      0.93 o
  -6   8   4        3.91        3.30      1.40 o
  -5   8   4      609.51      607.70     10.65 o
  -4   8   4       34.38       36.57      5.35 o
  -3   8   4       21.54       23.96      1.25 o
  -2   8   4       39.44       39.61      1.70 o
  -1   8   4      143.34      146.77      4.08 o
   0   8   4        0.01        0.16      0.65 o
   1   8   4       57.62       58.06      2.55 o
   2   8   4       22.26       24.36      5.58 o
   3   8   4       73.25       73.09      4.15 o
   4   8   4       97.51       95.39      4.12 o
   5   8   4        0.12        0.28      0.62 o
   6   8   4       29.35       27.18      2.48 o
  -9   9   4        2.81        4.59      2.52 o
  -8   9   4        2.58        2.04      1.16 o
  -7   9   4        9.34        7.59      1.26 o
  -6   9   4       17.66       21.20      2.48 o
  -5   9   4      543.44      545.38     20.51 o
  -4   9   4       68.22       71.48      4.60 o
  -3   9   4       55.80       52.30      2.43 o
  -2   9   4       87.58       99.25      9.03 o
  -1   9   4       13.86       17.09      2.25 o
   0   9   4      122.32      112.35      3.21 o
   1   9   4       97.35       96.32      4.71 o
   2   9   4        2.95        3.94      1.71 o
   3   9   4       28.29       33.91      2.64 o
   4   9   4        0.60        0.45      1.05 o
   5   9   4        0.81        0.31      0.60 o
  -8  10   4       94.09      107.27      3.98 o
  -7  10   4        3.86        2.91      1.52 o
  -6  10   4      324.19      353.36      8.84 o
  -5  10   4      525.70      549.17     13.13 o
  -4  10   4      269.15      268.84      7.45 o
  -3  10   4       93.42       83.77      5.12 o
  -2  10   4      647.24      681.90     13.22 o
  -1  10   4       15.74       16.70      1.70 o
   0  10   4      249.13      242.72      6.52 o
   1  10   4        0.23        0.30      1.27 o
   2  10   4        3.20        1.89      1.62 o
   3  10   4       14.86       11.90      2.23 o
   4  10   4        0.00       -0.65      1.00 o
  -8  11   4        5.04        4.16      1.86 o
  -7  11   4        9.86       13.58      2.95 o
  -6  11   4       49.42       56.27      4.18 o
  -5  11   4      280.88      290.38      7.73 o
  -4  11   4       27.92       26.27      2.94 o
  -3  11   4        0.59        0.65      0.87 o
  -2  11   4        0.36        0.96      0.79 o
  -1  11   4       31.53       30.31      1.64 o
   0  11   4       32.08       26.79      1.96 o
   1  11   4        2.92       21.01     13.40 o
   2  11   4       18.00       20.53      2.85 o
   3  11   4       44.76       51.09      3.35 o
   4  11   4       19.92       21.85      2.09 o
  -7  12   4       49.37       48.44      2.74 o
  -6  12   4      333.65      356.99      8.75 o
  -5  12   4       86.43       92.41      4.69 o
  -4  12   4      157.03      173.78      6.05 o
  -3  12   4       25.19       23.15      1.66 o
  -2  12   4       13.74       12.02      1.49 o
  -1  12   4      223.12      221.73      6.67 o
   0  12   4       25.66       20.54      1.80 o
   1  12   4       45.72       47.78      3.28 o
   2  12   4        9.46        8.63      1.73 o
   3  12   4        2.67        1.50      1.21 o
  -6  13   4       74.46       75.35      3.47 o
  -5  13   4        4.55        4.82      1.64 o
  -4  13   4        5.36        2.86      3.76 o
  -3  13   4        0.22        0.42      1.41 o
  -2  13   4        1.81        0.97      0.81 o
  -1  13   4       15.20        9.42      1.86 o
   0  13   4        0.55        1.07      0.93 o
   1  13   4       36.79       39.52      2.89 o
  -5  14   4       39.00       43.10      2.27 o
  -4  14   4       10.12        6.02      1.41 o
  -3  14   4        9.68        8.93      2.24 o
  -2  14   4        4.56        2.59      3.98 o
  -1  14   4       20.04       18.87      2.29 o
   0  14   4        0.61        0.77      0.89 o
   1 -15   5        1.89        4.16      2.62 o
   2 -15   5        2.93        2.57      2.77 o
   3 -15   5        6.89        5.04      1.85 o
  -1 -14   5        4.63        7.07      2.57 o
   0 -14   5       10.24       14.16      3.31 o
   1 -14   5       10.68        7.22      1.47 o
   2 -14   5       10.45        7.27      2.26 o
   3 -14   5       16.32       13.71      2.76 o
   4 -14   5        5.16        3.23      0.99 o
   5 -14   5       62.90       76.52      3.15 o
  -3 -13   5        5.06        5.38      1.30 o
  -2 -13   5       12.72        9.90      1.49 o
  -1 -13   5       13.10       14.16      1.53 o
   0 -13   5       48.90       63.80      2.00 o
   1 -13   5        4.09        3.53      1.23 o
   2 -13   5       66.86       62.78      2.66 o
   3 -13   5        0.58        1.15      1.68 o
   4 -13   5        0.70        0.11      0.59 o
   5 -13   5        8.96        4.87      1.41 o
   6 -13   5        1.25        1.10      1.53 o
  -4 -12   5        0.65        0.79      1.43 o
  -3 -12   5        1.32        0.58      0.84 o
  -2 -12   5       14.57       10.35      1.69 o
  -1 -12   5       93.19       96.57      2.47 o
   0 -12   5       65.32       54.64      2.47 o
   1 -12   5        1.04        5.27      1.49 o
   2 -12   5        3.56        2.65      1.20 o
   3 -12   5       12.88       10.74      1.26 o
   4 -12   5       60.45       58.86      2.82 o
   5 -12   5        0.09        0.02      0.85 o
   6 -12   5        0.19        0.65      1.29 o
   7 -12   5        0.51        0.55      1.07 o
  -5 -11   5       79.81       83.02      4.59 o
  -4 -11   5       18.79       19.95      1.83 o
  -3 -11   5       13.34       11.85      1.42 o
  -2 -11   5        0.00        0.19      0.55 o
  -1 -11   5       12.23       15.13      1.36 o
   0 -11   5       67.96       68.72      2.35 o
   1 -11   5       25.58       20.21      1.55 o
   2 -11   5       33.85       34.83      2.48 o
   3 -11   5      132.62      119.89      3.18 o
   4 -11   5       25.50       28.37      2.39 o
   5 -11   5       58.60       64.23      3.56 o
   6 -11   5       57.57       56.82      3.55 o
   7 -11   5        0.42       -0.05      1.16 o
  -5 -10   5        1.46        1.07      0.88 o
  -4 -10   5        7.30        4.76      1.56 o
  -3 -10   5       37.68       35.13      3.07 o
  -2 -10   5        0.16        0.38      0.84 o
  -1 -10   5       55.86       61.16      2.28 o
   0 -10   5      153.55      137.32      3.33 o
   1 -10   5       25.40       22.11      1.61 o
   2 -10   5        2.12        1.48      0.69 o
   3 -10   5       80.07       80.13      2.72 o
   4 -10   5        3.63        3.75      1.35 o
   5 -10   5        0.00       -0.07      1.03 o
   6 -10   5        1.74        2.42      1.66 o
   7 -10   5       54.02       47.81      2.51 o
   8 -10   5        0.00        0.56      1.45 o
  -6  -9   5        7.50        6.75      1.73 o
  -5  -9   5       36.90       31.99      3.08 o
  -4  -9   5       30.70       26.82      2.02 o
  -3  -9   5        8.47        7.10      1.04 o
  -2  -9   5       12.45       15.26      1.76 o
  -1  -9   5      248.21      272.11     19.14 o
   0  -9   5       20.73       22.61      1.54 o
   1  -9   5       43.13       44.23      5.87 o
   2  -9   5      285.12      283.46      5.73 o
   3  -9   5        6.06        4.51      1.18 o
   4  -9   5       24.78       25.21      2.13 o
   5  -9   5       79.96       86.78      3.62 o
   6  -9   5       78.83       84.86      4.44 o
   7  -9   5        4.36        4.36      1.38 o
   8  -9   5        4.83        5.00      1.83 o
  -7  -8   5        6.59        3.85      1.67 o
  -6  -8   5      182.97      187.20      6.20 o
  -5  -8   5      153.54      156.39      5.69 o
  -4  -8   5        0.59        3.24      1.02 o
  -3  -8   5      101.45       96.40      3.01 o
  -2  -8   5      290.50      292.27      4.79 o
  -1  -8   5       48.58       47.83      2.44 o
   0  -8   5      139.08      149.73      3.49 o
   1  -8   5      827.38      791.89     10.46 o
   2  -8   5        5.85        5.52      1.38 o
   3  -8   5      411.16      447.01      7.12 o
   4  -8   5      197.44      221.23     25.69 o
   5  -8   5       34.58       35.08      2.68 o
   6  -8   5      153.51      144.64      7.14 o
   7  -8   5       36.19       33.20      2.38 o
   8  -8   5        4.99        6.79      1.94 o
   9  -8   5        2.61        1.39      2.11 o
  -7  -7   5        6.06        4.85      1.40 o
  -6  -7   5       46.13       43.39      3.69 o
  -5  -7   5      240.74      232.14      6.09 o
  -4  -7   5      532.50      536.35     10.58 o
  -3  -7   5       18.91       20.56      1.78 o
  -2  -7   5       23.93       16.65      1.58 o
  -1  -7   5        3.15        3.49      0.91 o
   0  -7   5       93.25       91.38      1.81 o
   1  -7   5      361.49      403.61      5.59 o
   2  -7   5       43.01       45.04      2.06 o
   3  -7   5      423.45      396.07      7.83 o
   4  -7   5       23.38       21.72      1.47 o
   5  -7   5      909.03      941.18     19.20 o
   6  -7   5       47.87       49.98      3.70 o
   7  -7   5       36.06       34.58      2.45 o
   8  -7   5       62.11       71.38      3.73 o
   9  -7   5        7.01        7.72      3.14 o
  -8  -6   5       78.92       90.26      4.71 o
  -7  -6   5      242.29      223.08     20.09 o
  -6  -6   5      321.60      322.25      9.08 o
  -5  -6   5      135.13      135.54      3.11 o
  -4  -6   5        0.00        0.42      0.59 o
  -3  -6   5      201.04      200.58      3.59 o
  -2  -6   5       24.62       17.96      1.10 o
  -1  -6   5      933.30      964.79     11.66 o
   0  -6   5      278.13      254.15      3.36 o
   1  -6   5      183.17      182.21      2.73 o
   2  -6   5      561.58      623.77     10.54 o
   3  -6   5       24.07       26.36      1.37 o
   4  -6   5      163.97      183.53      4.52 o
   5  -6   5       32.08       25.42      1.97 o
   6  -6   5       38.41       38.73      2.30 o
   7  -6   5       65.81       68.45      2.43 o
   8  -6   5      698.34      712.47     35.21 o
   9  -6   5      105.46      104.80     19.70 o
  -8  -5   5      156.70      183.54      9.12 o
  -7  -5   5      287.01      278.63      9.74 o
  -6  -5   5       27.39       25.40      2.65 o
  -5  -5   5       12.16       15.45      2.42 o
  -4  -5   5       50.71       41.84      1.11 o
  -3  -5   5     1181.42     1296.60     13.56 o
  -2  -5   5     1953.05     1853.63     19.85 o
  -1  -5   5      440.52      486.76      5.87 o
   0  -5   5       46.20       49.83      1.51 o
   1  -5   5       26.67       25.16      1.02 o
   2  -5   5     2837.68     2962.74     40.47 o
   3  -5   5      276.69      295.99      4.21 o
   4  -5   5      596.53      541.83      7.97 o
   5  -5   5      655.21      635.01     12.08 o
   6  -5   5     1054.59     1048.20     22.53 o
   7  -5   5      412.16      423.68      9.80 o
   8  -5   5        0.10        0.79      0.86 o
   9  -5   5       11.17        8.78      2.10 o
  -8  -4   5      169.36      186.09      7.42 o
  -7  -4   5        0.89       -0.49      1.09 o
  -6  -4   5      153.54      139.97      5.27 o
  -5  -4   5      747.54      720.97     15.79 o
  -4  -4   5      120.15      118.94      1.61 o
  -3  -4   5      801.79      872.61      8.76 o
  -2  -4   5     2348.15     2322.10     25.39 o
  -1  -4   5      139.91      165.31      2.18 o
   0  -4   5      472.77      493.17      4.94 o
   1  -4   5     1006.32     1036.96     10.63 o
   2  -4   5     1548.29     1510.25     20.65 o
   3  -4   5       44.95       52.14      2.13 o
   4  -4   5      185.09      209.33      3.51 o
   5  -4   5       68.86       67.46      2.75 o
   6  -4   5       36.28       36.73      2.77 o
   7  -4   5      111.52      122.29      4.32 o
   8  -4   5        0.18        0.48      0.60 o
   9  -4   5       34.68       33.50      2.80 o
  -9  -3   5      256.92      311.90     11.51 o
  -8  -3   5       44.48       39.17      3.81 o
  -7  -3   5       89.42       79.12      3.27 o
  -6  -3   5      145.54      143.57      5.74 o
  -5  -3   5       81.60       75.26      1.81 o
  -4  -3   5       34.90       37.51      0.96 o
  -3  -3   5      457.16      509.32      5.26 o
  -2  -3   5     2702.26     2645.10     36.02 o
  -1  -3   5     3070.41     2748.45     28.14 o
   0  -3   5      692.01      701.23      7.52 o
   1  -3   5      171.92      157.84      2.47 o
   2  -3   5      514.62      564.05      7.61 o
   3  -3   5     1445.79     1487.89     18.73 o
   4  -3   5     1371.09     1344.18     16.19 o
   5  -3   5       35.85       29.12      2.19 o
   6  -3   5      325.68      324.31      6.58 o
   7  -3   5       81.64       79.25      3.68 o
   8  -3   5       25.46       29.14      2.25 o
   9  -3   5        5.72        3.69      1.83 o
  -9  -2   5        1.11        0.34      1.27 o
  -8  -2   5       14.96       19.50      2.53 o
  -7  -2   5       34.64       25.14      3.09 o
  -6  -2   5     1199.52     1230.56     16.80 o
  -5  -2   5      251.52      245.17      2.92 o
  -4  -2   5      232.69      286.90      2.84 o
  -3  -2   5      258.53      234.57      2.67 o
  -2  -2   5     1577.27     1499.53     24.61 o
  -1  -2   5     9734.20     9579.99    124.74 o
   0  -2   5     1248.59     1080.16     11.61 o
   1  -2   5        4.14        2.62      0.68 o
   2  -2   5     2336.68     2192.71     26.26 o
   3  -2   5     4142.33     4157.61     61.42 o
   4  -2   5      403.77      387.87      5.89 o
   5  -2   5      743.41      732.54     11.52 o
   6  -2   5     1772.40     1845.71     39.98 o
   7  -2   5      268.57      288.05     15.66 o
   8  -2   5        0.58        3.10      1.33 o
   9  -2   5       34.64       37.38      3.94 o
  -9  -1   5        6.26        5.42      2.27 o
  -8  -1   5        5.49        2.82      1.27 o
  -7  -1   5      823.86      806.62     14.26 o
  -6  -1   5        2.67        2.88      0.99 o
  -5  -1   5      999.68     1025.28     10.96 o
  -4  -1   5        6.65        4.58      0.61 o
  -3  -1   5      583.81      578.22      5.59 o
  -2  -1   5     2775.20     2628.84     29.43 o
  -1  -1   5      442.23      481.74      5.48 o
   0  -1   5      219.88      160.77      3.24 o
   1  -1   5      231.69      245.13      2.92 o
   2  -1   5      718.72      790.34     29.03 o
   3  -1   5     1885.63     1834.94     22.32 o
   4  -1   5     1221.75     1241.24     12.85 o
   5  -1   5       24.97       26.61      2.25 o
   6  -1   5     1542.35     1608.25     48.91 o
   7  -1   5       67.19       59.94      3.72 o
   8  -1   5        7.78        6.24      2.08 o
   9  -1   5       29.01       24.58      4.21 o
  -9   0   5       27.48       24.87      3.25 o
  -8   0   5        3.18        3.96      1.30 o
  -7   0   5      166.62      160.78      4.80 o
  -6   0   5       36.70       35.25      3.55 o
  -5   0   5      128.79      117.11      1.99 o
  -4   0   5     1312.76     1305.55     13.30 o
  -3   0   5      163.60      144.83      2.92 o
  -2   0   5     2881.82     2698.66     31.91 o
  -1   0   5      751.65      715.34      7.64 o
   0   0   5      222.18      211.79      5.10 o
   1   0   5      958.01      849.08      9.08 o
   2   0   5        9.12        8.96      0.70 o
   3   0   5      864.59      859.90      9.09 o
   4   0   5      204.54      190.13      2.96 o
   5   0   5       17.37       17.10      3.99 o
   6   0   5       14.29       11.76      2.92 o
   7   0   5        0.17       -0.01      1.03 o
   8   0   5       15.46       14.61      1.86 o
   9   0   5       12.15        7.91      4.36 o
 -10   1   5        4.30        3.18      1.68 o
  -9   1   5       21.90       21.49      1.89 o
  -8   1   5       65.97       63.57      3.01 o
  -7   1   5       22.39       17.35      2.85 o
  -6   1   5       77.38       83.19      4.07 o
  -5   1   5      119.14      111.02      1.80 o
  -4   1   5      443.28      416.48      4.36 o
  -3   1   5      112.51      130.89      2.05 o
  -2   1   5      280.22      330.02      3.82 o
  -1   1   5      743.45      652.58      7.87 o
   0   1   5     6561.16     6288.15     88.70 o
   1   1   5      563.91      574.37     10.58 o
   2   1   5       67.57       74.90      1.34 o
   3   1   5        6.70        6.72      0.58 o
   4   1   5      863.25      837.43      9.10 o
   5   1   5       29.12       25.87      1.54 o
   6   1   5      123.58      117.32      5.27 o
   7   1   5      561.06      569.76     13.91 o
   8   1   5       12.50       12.73      1.95 o
 -10   2   5        1.25        2.51      1.58 o
  -9   2   5        4.46        5.80      1.41 o
  -8   2   5       83.60       99.80      7.25 o
  -7   2   5       10.38       10.50      1.56 o
  -6   2   5        2.49        3.13      1.06 o
  -5   2   5      367.80      392.92      4.07 o
  -4   2   5       93.37       94.14      1.87 o
  -3   2   5     1671.88     1625.91     15.63 o
  -2   2   5      399.10      383.93      3.85 o
  -1   2   5        2.60        2.68      1.10 o
   0   2   5     1036.08      945.70      8.85 o
   1   2   5       28.29       30.72      0.83 o
   2   2   5     1345.72     1323.61     13.12 o
   3   2   5       54.57       46.17      1.17 o
   4   2   5       10.43       15.33      0.77 o
   5   2   5       19.02       20.16      1.61 o
   6   2   5      264.26      261.55      8.77 o
   7   2   5       83.57       87.61      4.46 o
   8   2   5        5.12        4.63      1.34 o
 -10   3   5        0.66        0.30      1.17 o
  -9   3   5        0.02        0.43      0.94 o
  -8   3   5       99.91       89.78      6.61 o
  -7   3   5        2.40        2.71      1.00 o
  -6   3   5       16.59       29.01      3.67 o
  -5   3   5       12.19       16.80      1.02 o
  -4   3   5     1380.04     1471.55     14.68 o
  -3   3   5       70.01       77.94      1.37 o
  -2   3   5     2326.91     2194.20     19.45 o
  -1   3   5      309.89      286.12      3.44 o
   0   3   5     4987.61     4670.16     49.36 o
   1   3   5       51.27       51.72      1.37 o
   2   3   5      125.12      137.54      1.76 o
   3   3   5       21.27       24.74      0.80 o
   4   3   5        1.99        2.22      0.56 o
   5   3   5       18.28       18.67      1.84 o
   6   3   5      292.78      302.46      8.83 o
   7   3   5       25.26       26.47      2.52 o
   8   3   5       12.72        7.08      2.78 o
  -9   4   5        7.40        3.90      1.86 o
  -8   4   5      372.35      372.30     10.12 o
  -7   4   5        7.17        7.36      1.24 o
  -6   4   5       28.16       31.05      1.82 o
  -5   4   5      493.65      544.46      5.06 o
  -4   4   5      804.83      859.04      8.04 o
  -3   4   5      273.52      268.57      2.97 o
  -2   4   5     2677.69     2598.51     24.08 o
  -1   4   5        5.82       10.40      0.81 o
   0   4   5     1957.22     1858.39     17.51 o
   1   4   5       13.67       10.38      0.62 o
   2   4   5      163.55      184.57      2.60 o
   3   4   5        7.14        4.72      0.57 o
   4   4   5       25.51       32.02      1.69 o
   5   4   5       54.01       52.18      2.51 o
   6   4   5        3.57        2.60      1.48 o
   7   4   5       31.41       36.29      3.57 o
   8   4   5      151.28      167.27      8.91 o
 -10   5   5        2.07       -2.49      2.49 o
  -9   5   5       68.39       52.30      5.26 o
  -8   5   5       73.43       77.00      4.30 o
  -7   5   5       35.66       34.58      1.62 o
  -6   5   5        1.86        3.06      0.97 o
  -5   5   5       17.12       18.27      1.05 o
  -4   5   5       66.36       81.86      1.77 o
  -3   5   5      141.14      127.28      1.69 o
  -2   5   5      622.84      647.11      5.60 o
  -1   5   5      119.85      136.10      1.81 o
   0   5   5     1127.14     1122.30     10.01 o
   1   5   5     2069.10     2169.29     23.18 o
   2   5   5      100.06       95.46      2.07 o
   3   5   5       13.67       16.26      1.15 o
   4   5   5     1090.44     1063.76     16.47 o
   5   5   5        0.81        0.44      0.72 o
   6   5   5        2.38        2.93      1.62 o
   7   5   5        9.11        4.32      1.83 o
  -9   6   5        0.03       -0.34      0.87 o
  -8   6   5       11.32       13.76      2.05 o
  -7   6   5       45.16       38.98      1.73 o
  -6   6   5      198.34      190.86      3.62 o
  -5   6   5      168.07      158.01      7.82 o
  -4   6   5      527.70      544.37      5.44 o
  -3   6   5       70.86       78.84      1.12 o
  -2   6   5      361.01      387.71      3.53 o
  -1   6   5       39.44       51.26      1.37 o
   0   6   5     3611.15     3572.47     40.33 o
   1   6   5        4.62        5.72      0.57 o
   2   6   5      334.99      336.33      4.97 o
   3   6   5      532.96      534.08     10.07 o
   4   6   5      202.41      185.53      5.19 o
   5   6   5        0.97        2.33      1.49 o
   6   6   5        5.35        3.26      2.38 o
   7   6   5        3.98        2.64      1.42 o
  -9   7   5        0.90        0.59      0.64 o
  -8   7   5        6.71        6.14      0.86 o
  -7   7   5      282.29      260.19      7.98 o
  -6   7   5       91.24       85.41      2.29 o
  -5   7   5       18.56       15.07      1.56 o
  -4   7   5      128.30      131.38      3.66 o
  -3   7   5      435.04      446.72      6.38 o
  -2   7   5      228.73      245.70      3.51 o
  -1   7   5      142.87      132.57      2.87 o
   0   7   5        3.93        6.34      1.18 o
   1   7   5      293.48      322.67      4.10 o
   2   7   5       85.25       83.50      9.46 o
   3   7   5      356.62      343.14     12.59 o
   4   7   5       15.94       14.80      3.62 o
   5   7   5        4.99        3.40      2.18 o
   6   7   5        0.15        0.14      0.55 o
  -9   8   5       17.61       10.00      2.19 o
  -8   8   5        0.80        0.99      0.73 o
  -7   8   5        5.83        6.82      1.35 o
  -6   8   5       60.39       59.18      3.32 o
  -5   8   5        1.05        0.86      1.35 o
  -4   8   5      222.52      213.21      4.89 o
  -3   8   5      186.99      186.94      4.04 o
  -2   8   5        0.96        1.19      0.68 o
  -1   8   5      221.68      214.69      4.82 o
   0   8   5        6.77        8.60      1.65 o
   1   8   5      257.97      243.00      4.67 o
   2   8   5       52.96       52.14      3.75 o
   3   8   5       87.91       94.31      4.55 o
   4   8   5        0.02        1.16      1.29 o
   5   8   5        2.74        1.82      1.11 o
   6   8   5        8.43        7.35      2.43 o
  -8   9   5        8.74        7.50      1.29 o
  -7   9   5        0.00       -0.78      1.32 o
  -6   9   5       10.23        7.26      1.92 o
  -5   9   5      176.72      171.17      6.67 o
  -4   9   5      951.67      931.12     22.89 o
  -3   9   5      617.22      607.79     10.62 o
  -2   9   5       63.99       61.71      2.45 o
  -1   9   5       38.25       31.55      2.96 o
   0   9   5       42.68       42.06      2.14 o
   1   9   5       15.63       14.24      2.28 o
   2   9   5      112.94      110.74      4.86 o
   3   9   5       11.50       13.01      2.14 o
   4   9   5       10.26       10.94      1.55 o
   5   9   5        1.90        2.19      1.06 o
  -8  10   5        5.21        6.79      1.65 o
  -7  10   5        1.33        1.92      1.26 o
  -6  10   5       94.51       97.19      4.13 o
  -5  10   5        0.00        0.37      1.16 o
  -4  10   5       87.74       94.57      4.45 o
  -3  10   5      179.57      165.95      5.06 o
  -2  10   5      164.32      164.11      5.30 o
  -1  10   5       28.69       29.09      1.93 o
   0  10   5       20.49       25.13      2.38 o
   1  10   5        2.71        2.07      1.58 o
   2  10   5       16.79       19.49      2.45 o
   3  10   5        9.65        7.99      1.66 o
   4  10   5       34.84       27.74      3.48 o
  -8  11   5        0.27        0.95      1.05 o
  -7  11   5        5.09        4.45      1.59 o
  -6  11   5       25.12       27.45      3.42 o
  -5  11   5        2.36        2.72      1.57 o
  -4  11   5       19.15       20.38      2.92 o
  -3  11   5        1.50        1.23      1.22 o
  -2  11   5       48.75       52.62      3.85 o
  -1  11   5        0.16        0.56      0.83 o
   0  11   5       98.91       88.03      4.21 o
   1  11   5       43.77       44.26      3.25 o
   2  11   5        0.06        0.59      1.36 o
   3  11   5        1.52        1.32      1.19 o
  -7  12   5       81.06       85.73      3.39 o
  -6  12   5      448.44      523.83     10.14 o
  -5  12   5        1.10        1.86      1.49 o
  -4  12   5        5.64        4.80      1.94 o
  -3  12   5        0.60        0.26      0.82 o
  -2  12   5       35.98       33.87      4.74 o
  -1  12   5       87.50       77.34      2.94 o
   0  12   5        4.55        2.68      0.98 o
   1  12   5       25.36       26.22      2.54 o
   2  12   5        0.12       -0.12      1.16 o
  -6  13   5      182.66      207.73      6.40 o
  -5  13   5       20.92       23.10      2.81 o
  -4  13   5        6.44        6.39      1.82 o
  -3  13   5        0.19        0.89      1.10 o
  -2  13   5       41.13       30.61      4.93 o
  -1  13   5        3.43        1.14      1.42 o
   0  13   5        8.38        4.52      1.53 o
   1  13   5        0.03       -0.20      0.82 o
  -4  14   5        1.74        2.17      1.11 o
  -3  14   5       10.14        8.89      1.90 o
  -2  14   5        0.13        0.34      1.09 o
  -1  14   5        0.76        1.38      1.49 o
   2 -15   6       17.55       11.18      2.44 o
  -1 -14   6       75.28       91.28      5.35 o
   0 -14   6        0.28       -0.01      2.80 o
   1 -14   6       31.60       29.41      6.68 o
   2 -14   6       20.01       18.65      1.79 o
   3 -14   6       20.84       20.35      4.25 o
   4 -14   6        2.18        0.44      0.77 o
   5 -14   6        8.72        5.03      2.51 o
  -3 -13   6        0.17        1.20      2.22 o
  -2 -13   6       25.45       27.25      1.89 o
  -1 -13   6        5.95        5.90      1.38 o
   0 -13   6       85.70       85.23      3.76 o
   1 -13   6       28.36       22.98      2.52 o
   2 -13   6       30.17       27.92      1.84 o
   3 -13   6       45.88       43.60      2.54 o
   4 -13   6       27.33       24.61      1.74 o
   5 -13   6      193.44      188.50      4.09 o
   6 -13   6        0.69        0.65      0.92 o
  -4 -12   6        0.86        0.72      1.34 o
  -3 -12   6        4.79        5.89      1.19 o
  -2 -12   6        1.74        2.33      1.07 o
  -1 -12   6       12.27       15.86      1.62 o
   0 -12   6        0.09        0.91      0.84 o
   1 -12   6       41.43       39.71      2.11 o
   2 -12   6       32.22       36.11      2.14 o
   3 -12   6        0.56       -0.42      1.25 o
   4 -12   6        0.06        0.53      1.07 o
   5 -12   6       26.42       28.59      2.02 o
   6 -12   6        1.46        2.33      1.46 o
   7 -12   6        0.28        0.54      0.93 o
  -5 -11   6        0.65        1.32      1.56 o
  -4 -11   6       19.71       16.83      2.27 o
  -3 -11   6       37.38       38.86      2.68 o
  -2 -11   6       51.20       41.58      4.43 o
  -1 -11   6        3.09        4.77      1.36 o
   0 -11   6       32.58       25.71      2.05 o
   1 -11   6      149.82      161.71      4.55 o
   2 -11   6      152.18      153.30      4.21 o
   3 -11   6       22.34       21.48      1.55 o
   4 -11   6        1.25        1.78      1.08 o
   5 -11   6       22.77       26.45      3.20 o
   6 -11   6       79.22       79.53      4.08 o
   7 -11   6        8.75        7.07      2.23 o
  -5 -10   6       23.17       55.92     24.84 o
  -4 -10   6       28.66       21.53      5.87 o
  -3 -10   6       20.35       14.54      2.49 o
  -2 -10   6       52.95       55.77      4.21 o
  -1 -10   6      317.78      313.61      6.60 o
   0 -10   6      394.86      406.83      6.59 o
   1 -10   6      431.30      433.17      7.07 o
   2 -10   6      240.30      257.82     12.51 o
   3 -10   6       70.61       70.03      2.47 o
   4 -10   6       21.28       23.93      1.69 o
   5 -10   6       67.76       64.89      3.33 o
   6 -10   6       45.43       41.08      3.85 o
   7 -10   6        1.40        1.46      1.19 o
   8 -10   6        1.60        2.78      1.69 o
  -6  -9   6       11.23       10.52      1.84 o
  -5  -9   6       63.93       65.86      3.75 o
  -4  -9   6       13.77       11.95      1.32 o
  -3  -9   6        4.85        6.76      1.40 o
  -2  -9   6        0.31        0.08      0.78 o
  -1  -9   6      230.16      220.54      4.97 o
   0  -9   6       96.04       91.13      2.27 o
   1  -9   6      304.21      274.05      4.75 o
   2  -9   6      111.43      113.50      2.90 o
   3  -9   6        1.93        1.96      0.95 o
   4  -9   6        4.56        4.68      1.12 o
   5  -9   6        3.11        2.40      1.37 o
   6  -9   6       19.43       19.89      2.89 o
   7  -9   6        0.37        1.06      1.10 o
   8  -9   6       15.21       15.81      3.23 o
  -7  -8   6        3.00        1.81      1.54 o
  -6  -8   6      174.17      179.97      6.36 o
  -5  -8   6      224.89      228.50      5.39 o
  -4  -8   6        6.20        6.14      1.20 o
  -3  -8   6      445.57      420.80      8.55 o
  -2  -8   6       38.89       31.97      1.83 o
  -1  -8   6        0.18        0.75      0.61 o
   0  -8   6       32.96       26.26      1.55 o
   1  -8   6       64.82       58.28      1.47 o
   2  -8   6       25.95       36.94      7.88 o
   3  -8   6       69.83       67.62      2.45 o
   4  -8   6       92.02      107.37     15.41 o
   5  -8   6      116.95      118.64      4.70 o
   6  -8   6      855.75      884.63     16.78 o
   7  -8   6       39.03       36.41      2.48 o
   8  -8   6       29.20       30.36      2.56 o
  -7  -7   6       42.27       50.64      9.94 o
  -6  -7   6      815.03      887.44     18.89 o
  -5  -7   6      411.16      421.16      9.60 o
  -4  -7   6       18.47       19.93      1.78 o
  -3  -7   6      241.95      231.37      5.98 o
  -2  -7   6      346.59      327.61      4.73 o
  -1  -7   6      150.10      126.18      2.70 o
   0  -7   6      168.01      182.78      9.64 o
   1  -7   6      103.20       88.59      1.68 o
   2  -7   6      126.59      135.92      3.11 o
   3  -7   6      193.62      239.70      5.86 o
   4  -7   6      309.93      326.73      7.34 o
   5  -7   6      338.97      328.19      7.77 o
   6  -7   6        5.35        7.23      1.83 o
   7  -7   6       36.87       40.44      2.61 o
   8  -7   6      187.42      194.56     11.98 o
   9  -7   6       26.28       39.59      4.44 o
  -8  -6   6        2.55        2.30      1.81 o
  -7  -6   6        1.12        0.01      0.94 o
  -6  -6   6        0.69        3.04      1.86 o
  -5  -6   6       83.80       93.70      4.12 o
  -4  -6   6        2.18        3.26      1.24 o
  -3  -6   6      322.59      342.25      4.64 o
  -2  -6   6     1205.30     1241.14     13.15 o
  -1  -6   6      579.75      583.28      7.16 o
   0  -6   6       22.05       22.01      0.92 o
   1  -6   6      717.02      759.24      8.58 o
   2  -6   6     1201.59     1249.59     17.17 o
   3  -6   6       44.62       59.51      1.95 o
   4  -6   6       26.27       25.55      2.25 o
   5  -6   6      528.16      519.67      8.64 o
   6  -6   6     1064.45     1059.48     17.75 o
   7  -6   6       71.88       72.03      2.71 o
   8  -6   6      185.00      176.69      9.42 o
   9  -6   6       12.99       11.93      2.65 o
  -8  -5   6        6.59        8.44      3.43 o
  -7  -5   6       15.71       17.98      1.99 o
  -6  -5   6      319.66      334.11      8.47 o
  -5  -5   6        9.18       13.79      2.02 o
  -4  -5   6      298.66      305.04      5.37 o
  -3  -5   6      555.16      604.43      6.41 o
  -2  -5   6      303.13      290.85      3.58 o
  -1  -5   6       83.17       81.62      1.64 o
   0  -5   6      121.95      126.05      2.25 o
   1  -5   6        0.16        4.67      1.03 o
   2  -5   6      668.90      786.99     10.63 o
   3  -5   6      118.24      134.46      2.23 o
   4  -5   6      211.66      219.85      3.74 o
   5  -5   6        0.13        0.92      1.14 o
   6  -5   6      154.48      156.29      4.17 o
   7  -5   6      267.83      282.94      6.25 o
   8  -5   6        2.43        2.26      0.92 o
   9  -5   6        3.30        3.22      1.70 o
  -8  -4   6       17.44       17.78      3.27 o
  -7  -4   6        0.75        1.41      0.84 o
  -6  -4   6        1.69        0.27      0.70 o
  -5  -4   6        3.93        9.01      1.22 o
  -4  -4   6      436.65      443.24      5.51 o
  -3  -4   6      586.44      687.75      9.40 o
  -2  -4   6        4.60        3.37      0.88 o
  -1  -4   6     1294.21     1273.83     13.98 o
   0  -4   6       30.66       34.96      1.15 o
   1  -4   6     2541.35     2439.90     30.51 o
   2  -4   6       57.11       54.14      2.07 o
   3  -4   6        0.69        1.40      0.75 o
   4  -4   6        4.58        4.05      1.20 o
   5  -4   6       49.06       43.79      2.48 o
   6  -4   6     1969.71     2014.03     33.64 o
   7  -4   6      549.18      572.75     20.29 o
   8  -4   6       14.79       15.30      1.43 o
   9  -4   6        6.71        4.02      1.78 o
  -9  -3   6      236.70      287.24     11.02 o
  -8  -3   6       10.78        8.75      1.89 o
  -7  -3   6       47.87       43.79      3.12 o
  -6  -3   6       57.86       55.85      2.67 o
  -5  -3   6      346.84      335.69      4.66 o
  -4  -3   6      754.57      789.65      9.20 o
  -3  -3   6       21.17       23.09      0.86 o
  -2  -3   6      265.69      267.85      4.22 o
  -1  -3   6       50.04       48.76      0.88 o
   0  -3   6      360.32      308.57      3.29 o
   1  -3   6      264.19      257.70      3.74 o
   2  -3   6      874.77      945.44     11.97 o
   3  -3   6        1.50        1.19      1.14 o
   4  -3   6      451.86      460.08      6.72 o
   5  -3   6      230.16      244.19     11.10 o
   6  -3   6      297.86      286.42      7.21 o
   7  -3   6      140.88      145.97      4.50 o
   8  -3   6      297.29      281.74      8.30 o
   9  -3   6       54.43       53.40      4.44 o
  -9  -2   6        0.43        0.84      1.21 o
  -8  -2   6        0.44        1.57      1.50 o
  -7  -2   6       58.21       46.94      6.12 o
  -6  -2   6        6.62       13.21      3.06 o
  -5  -2   6       22.10       24.82      0.92 o
  -4  -2   6     1088.79     1111.95     12.72 o
  -3  -2   6     2144.71     2098.11     30.54 o
  -2  -2   6     2769.67     2394.70     40.09 o
  -1  -2   6     1607.02     1567.70     18.61 o
   0  -2   6     4823.23     4379.25     55.67 o
   1  -2   6        5.87        6.74      0.64 o
   2  -2   6      587.29      627.00      9.65 o
   3  -2   6        0.90        1.54      0.55 o
   4  -2   6      437.24      406.53      8.23 o
   5  -2   6      713.95      724.69     12.09 o
   6  -2   6     1812.77     1853.39     73.15 o
   7  -2   6       63.98       60.77      2.50 o
   8  -2   6      588.47      586.06     16.27 o
   9  -2   6       17.09        9.97      4.85 o
  -9  -1   6        0.34        0.36      1.12 o
  -8  -1   6       11.37        7.58      2.74 o
  -7  -1   6       19.55       48.61     18.31 o
  -6  -1   6      515.36      487.23      6.65 o
  -5  -1   6      253.16      241.38      3.15 o
  -4  -1   6      118.25      124.27      2.65 o
  -3  -1   6        1.53        0.92      0.55 o
  -2  -1   6      383.17      392.28      5.01 o
  -1  -1   6       58.76       56.97      1.65 o
   0  -1   6     2061.01     1840.72     24.89 o
   1  -1   6      626.01      564.64      5.76 o
   2  -1   6      380.99      398.86      7.12 o
   3  -1   6     1621.10     1671.18     21.21 o
   4  -1   6      134.55      140.11      2.98 o
   5  -1   6      183.95      200.26      9.12 o
   6  -1   6     1365.39     1401.28     22.02 o
   7  -1   6       13.97       13.36      2.46 o
   8  -1   6       15.07       11.80      2.55 o
   9  -1   6       55.65       62.08      7.78 o
  -9   0   6       16.38       13.93      2.36 o
  -8   0   6        5.50        3.07      3.03 o
  -7   0   6       18.94       13.09      1.56 o
  -6   0   6      132.72      120.18      2.79 o
  -5   0   6        1.16        1.73      0.49 o
  -4   0   6      108.83      122.43      2.15 o
  -3   0   6       67.82       74.78      5.11 o
  -2   0   6     1012.34      971.15     10.43 o
  -1   0   6      800.20      745.25      7.45 o
   0   0   6     7832.17     7167.18     90.91 o
   1   0   6     2161.71     1994.76     19.87 o
   2   0   6     4180.37     4041.62     50.81 o
   3   0   6      549.85      610.85     12.83 o
   4   0   6      110.89      120.73      3.62 o
   5   0   6      180.70      175.65      3.85 o
   6   0   6      111.63      107.49      5.16 o
   7   0   6      319.27      302.85      8.33 o
   8   0   6       19.19       19.84      2.18 o
 -10   1   6       32.24       43.25      2.91 o
  -9   1   6        8.36        2.91      3.23 o
  -8   1   6        2.84        2.75      1.05 o
  -7   1   6        0.75        1.34      0.74 o
  -6   1   6       37.30       38.04      2.27 o
  -5   1   6      122.96      113.93      1.71 o
  -4   1   6        3.42        7.86      0.82 o
  -3   1   6      521.56      533.41      9.25 o
  -2   1   6      107.73      104.41      1.91 o
  -1   1   6       41.44       37.07      1.10 o
   0   1   6       67.46       61.12      1.83 o
   1   1   6       28.34       28.36      0.68 o
   2   1   6     3327.21     3272.99     41.85 o
   3   1   6        4.59        3.56      0.47 o
   4   1   6       63.40       66.45      1.42 o
   5   1   6       41.80       37.31      2.45 o
   6   1   6       14.14       18.06      2.94 o
   7   1   6        3.10        1.98      1.96 o
   8   1   6       27.70       29.68      2.47 o
 -10   2   6       15.93       25.44     11.54 o
  -9   2   6       56.51       64.05      4.96 o
  -8   2   6        0.78        0.30      0.92 o
  -7   2   6      230.34      217.02      4.83 o
  -6   2   6       19.34       17.71      1.64 o
  -5   2   6      156.26      159.27      2.35 o
  -4   2   6     2715.17     2698.97     29.24 o
  -3   2   6      273.26      328.54      4.27 o
  -2   2   6     1213.56     1240.11     11.56 o
  -1   2   6      184.72      205.18      2.67 o
   0   2   6       78.85       73.71      1.71 o
   1   2   6      138.19      150.17      2.31 o
   2   2   6       90.08       98.88      1.77 o
   3   2   6        1.89        2.78      0.55 o
   4   2   6       67.71       70.94      1.58 o
   5   2   6       67.17       65.52      4.14 o
   6   2   6      625.37      668.59     19.96 o
   7   2   6        2.85        1.38      1.57 o
   8   2   6       31.28       33.75      2.61 o
 -10   3   6       51.86       58.44      3.91 o
  -9   3   6        0.79        0.24      0.73 o
  -8   3   6        0.27       -0.02      1.71 o
  -7   3   6        1.31        1.57      0.91 o
  -6   3   6      201.43      195.21      5.30 o
  -5   3   6      509.88      518.93      6.45 o
  -4   3   6      447.68      445.68      4.90 o
  -3   3   6      400.88      427.73      5.22 o
  -2   3   6      192.33      234.70      3.05 o
  -1   3   6      160.37      143.69      2.26 o
   0   3   6     3821.31     3524.14     39.33 o
   1   3   6      182.23      183.46      2.47 o
   2   3   6      198.60      213.80      2.94 o
   3   3   6       40.81       41.42      1.11 o
   4   3   6       41.76       42.13      1.60 o
   5   3   6       16.06       12.04      3.23 o
   6   3   6      186.78      186.44      6.72 o
   7   3   6       24.06       21.63      2.90 o
   8   3   6        6.47        5.24      3.89 o
 -10   4   6        0.90        1.25      1.62 o
  -9   4   6       11.28       10.43      1.48 o
  -8   4   6        0.09       -0.08      0.84 o
  -7   4   6       46.76       39.01      2.14 o
  -6   4   6      385.98      376.90      6.76 o
  -5   4   6      426.37      429.65      5.46 o
  -4   4   6      173.00      185.42      2.27 o
  -3   4   6      501.50      508.32      8.32 o
  -2   4   6      943.01     1038.41     12.89 o
  -1   4   6      121.09      115.32      2.04 o
   0   4   6     3418.69     3283.53     34.82 o
   1   4   6       46.36       43.56      1.10 o
   2   4   6      117.72      107.05      1.99 o
   3   4   6        1.03        0.51      0.44 o
   4   4   6       44.28       41.98      2.19 o
   5   4   6        1.37        1.33      1.42 o
   6   4   6       47.20       46.54      3.75 o
   7   4   6       11.72        7.77      1.75 o
 -10   5   6       48.92       52.21      6.77 o
  -9   5   6       19.51       16.50      5.13 o
  -8   5   6       37.26       28.72      1.68 o
  -7   5   6       18.61       15.51      1.28 o
  -6   5   6      290.72      261.61      4.91 o
  -5   5   6      277.17      276.34      3.79 o
  -4   5   6      333.34      299.72      3.78 o
  -3   5   6       15.71       10.93      0.57 o
  -2   5   6      131.08      149.70      1.60 o
  -1   5   6     1268.26     1446.36     13.44 o
   0   5   6        7.46        8.07      0.74 o
   1   5   6      381.56      387.66      3.94 o
   2   5   6       22.57       19.66      1.11 o
   3   5   6      428.30      384.87     20.77 o
   4   5   6     1183.12     1173.42     42.86 o
   5   5   6        8.77       12.80      2.50 o
   6   5   6       15.15       13.46      1.66 o
   7   5   6        0.83        0.12      1.18 o
  -9   6   6        0.02        0.02      0.67 o
  -8   6   6        7.43        6.12      1.19 o
  -7   6   6      145.37      139.18      3.21 o
  -6   6   6      343.26      322.63      6.06 o
  -5   6   6      338.00      332.92      6.69 o
  -4   6   6       35.84       41.89      1.26 o
  -3   6   6       53.87       49.87      1.55 o
  -2   6   6       34.34       33.55      1.64 o
  -1   6   6      189.39      204.31      2.67 o
   0   6   6      384.91      417.25      4.28 o
   1   6   6       30.67       24.49      0.74 o
   2   6   6        1.29        1.84      0.67 o
   3   6   6      894.39      907.66     24.28 o
   4   6   6       22.31       23.60      2.89 o
   5   6   6       19.25       18.92      3.41 o
   6   6   6        0.25        0.36      1.50 o
  -9   7   6        2.64        2.22      0.85 o
  -8   7   6      145.51      124.10      6.27 o
  -7   7   6       39.18       30.32      1.59 o
  -6   7   6       11.16       11.65      1.38 o
  -5   7   6       58.65       53.02      2.61 o
  -4   7   6        0.18        1.02      1.06 o
  -3   7   6      899.31      975.60     15.07 o
  -2   7   6      422.07      455.10      6.26 o
  -1   7   6      318.88      338.48      4.43 o
   0   7   6      218.09      208.94      4.30 o
   1   7   6       68.16       79.16      2.74 o
   2   7   6      522.32      536.77     15.06 o
   3   7   6      217.50      155.77    111.52 o
   4   7   6       12.55       11.78      3.09 o
   5   7   6        0.29        0.08      0.66 o
   6   7   6       25.98       35.89      3.36 o
  -9   8   6       21.64       26.02      4.08 o
  -8   8   6       46.15       42.99      2.04 o
  -7   8   6        0.71        1.13      1.39 o
  -6   8   6       86.46       84.62      3.73 o
  -5   8   6        0.06        0.32      1.15 o
  -4   8   6       25.50       24.78      2.05 o
  -3   8   6     1062.03     1071.63     22.04 o
  -2   8   6       19.31       17.75      1.36 o
  -1   8   6      166.36      151.41      3.76 o
   0   8   6        3.80       26.78      8.82 o
   1   8   6      203.05      221.96      5.37 o
   2   8   6      383.44      413.18      9.40 o
   3   8   6       98.66      115.17     10.85 o
   4   8   6       11.51        9.71      1.37 o
   5   8   6       14.00       14.56      1.80 o
  -9   9   6       17.27       11.21      3.05 o
  -8   9   6       20.44       21.73      1.75 o
  -7   9   6       20.06       21.86      3.77 o
  -6   9   6       29.25       27.32      2.63 o
  -5   9   6      111.73      120.46      4.69 o
  -4   9   6      279.18      271.76      6.44 o
  -3   9   6      619.38      593.39     11.76 o
  -2   9   6      190.83      196.97      4.10 o
  -1   9   6      207.34      195.99      5.22 o
   0   9   6     1716.88     1735.40     28.35 o
   1   9   6       23.79       29.77      2.95 o
   2   9   6       89.61       95.63      4.10 o
   3   9   6       25.61       26.50      2.20 o
   4   9   6        0.66        0.09      0.66 o
   5   9   6        2.01        2.55      2.54 o
  -8  10   6       41.98       43.54      2.12 o
  -7  10   6        0.90        1.12      1.23 o
  -6  10   6       90.47       98.58      4.03 o
  -5  10   6        0.76        1.80      1.49 o
  -4  10   6       93.55       91.31      4.19 o
  -3  10   6      124.03      121.58      5.31 o
  -2  10   6       37.55       35.48      1.82 o
  -1  10   6      159.96      159.59      3.88 o
   0  10   6      162.91      159.66      3.52 o
   1  10   6        1.87        1.84      1.49 o
   2  10   6       26.47       26.22      2.34 o
   3  10   6        1.37        1.01      1.17 o
   4  10   6        3.43        2.30      0.94 o
  -8  11   6        5.94        3.72      1.70 o
  -7  11   6       19.33       20.81      2.25 o
  -6  11   6        0.01        0.22      0.98 o
  -5  11   6        0.21        0.65      1.18 o
  -4  11   6       50.66       49.75      3.70 o
  -3  11   6        0.25        0.65      1.26 o
  -2  11   6       25.26       21.57      2.00 o
  -1  11   6       45.56       42.91      1.96 o
   0  11   6       54.10       59.87      3.42 o
   1  11   6       56.69       59.30      3.39 o
   2  11   6       74.22       84.88      3.66 o
   3  11   6       50.05       57.55      4.13 o
  -7  12   6        0.05        0.15      0.80 o
  -6  12   6       14.33       14.98      2.22 o
  -5  12   6       10.25       10.48      2.13 o
  -4  12   6       33.61       33.72      2.58 o
  -3  12   6        4.50        3.67      1.10 o
  -2  12   6       15.09       11.49      1.56 o
  -1  12   6       12.95       15.69      2.31 o
   0  12   6        3.23        4.63      1.58 o
   1  12   6        0.79        0.73      1.03 o
   2  12   6       15.66       15.46      1.93 o
  -6  13   6      108.26      123.29      4.13 o
  -5  13   6       37.79       47.06      2.99 o
  -4  13   6        0.12        0.17      0.84 o
  -3  13   6        8.02        6.93      1.88 o
  -2  13   6       24.37       18.28      2.83 o
  -1  13   6        1.78        1.13      0.85 o
   0  13   6       17.91       13.59      4.21 o
   1  13   6        7.37        4.47      1.36 o
  -4  14   6        0.32       -0.02      1.05 o
  -3  14   6        0.10        0.11      0.85 o
  -2  14   6       28.41       25.63      3.27 o
  -1 -14   7        0.84        1.46      1.54 o
   0 -14   7       44.95       53.00      2.91 o
   1 -14   7       31.98       32.68      2.86 o
   2 -14   7        0.62        0.95      1.65 o
   3 -14   7       69.75       71.02      4.11 o
   4 -14   7       95.27      102.42      6.86 o
  -3 -13   7        1.18       15.97      9.31 o
  -2 -13   7        0.89        0.56      0.92 o
  -1 -13   7       17.67       14.95      2.50 o
   0 -13   7       37.32       35.03      2.77 o
   1 -13   7        1.39        1.88      2.99 o
   2 -13   7        0.90        3.09      1.96 o
   3 -13   7        3.86        1.83      0.93 o
   4 -13   7       77.19       68.59      2.75 o
   5 -13   7       17.70       16.90      1.60 o
   6 -13   7        0.14        0.52      1.12 o
  -4 -12   7        0.00        0.99      2.29 o
  -3 -12   7        4.68        4.52      0.98 o
  -2 -12   7       67.30       69.02      2.37 o
  -1 -12   7       77.03       87.49      2.85 o
   0 -12   7       68.97       67.82      3.02 o
   1 -12   7      136.20      147.93      6.71 o
   2 -12   7      189.96      181.59      5.98 o
   3 -12   7        0.04       -0.08      0.78 o
   4 -12   7        0.60        0.83      0.68 o
   5 -12   7        1.66        1.19      1.01 o
   6 -12   7       23.68       18.38      1.63 o
  -5 -11   7        4.33        3.39      1.80 o
  -4 -11   7       23.58       19.05      1.37 o
  -3 -11   7       10.10        6.60      1.47 o
  -2 -11   7        4.80        5.29      2.04 o
  -1 -11   7       90.70       98.72      3.87 o
   0 -11   7        3.03        1.57      1.70 o
   1 -11   7      444.98      448.03     11.99 o
   2 -11   7      121.91      107.98      3.30 o
   3 -11   7       67.60       66.47      2.91 o
   4 -11   7       11.60       15.34      1.48 o
   5 -11   7       42.96       47.19      3.26 o
   6 -11   7       38.89       37.62      2.30 o
   7 -11   7        6.61        3.61      1.76 o
  -5 -10   7       19.56       14.14      2.00 o
  -4 -10   7      173.83      166.21      8.74 o
  -3 -10   7        8.48        5.98      1.66 o
  -2 -10   7       31.35       29.82      3.78 o
  -1 -10   7        4.13        4.11      1.29 o
   0 -10   7     1926.77     1925.55     34.98 o
   1 -10   7     1251.83     1276.86     22.29 o
   2 -10   7      108.03       97.49      3.19 o
   3 -10   7       43.66       41.06      2.45 o
   4 -10   7        0.08        0.25      1.03 o
   5 -10   7      179.57      151.92      4.27 o
   6 -10   7        0.23       -0.05      0.76 o
   7 -10   7        7.03        5.10      1.37 o
   8 -10   7        1.77        2.04      2.48 o
  -6  -9   7       77.73       91.71      4.22 o
  -5  -9   7      282.21      275.41      7.47 o
  -4  -9   7       24.37       14.51      2.05 o
  -3  -9   7       47.50       44.56      2.48 o
  -2  -9   7      172.81      169.40      4.30 o
  -1  -9   7      107.73       87.77      4.54 o
   0  -9   7     1051.71     1052.85     18.65 o
   1  -9   7       33.44       32.85      2.11 o
   2  -9   7        0.86        1.89      0.80 o
   3  -9   7       12.37       10.31      1.43 o
   4  -9   7       10.39        9.74      1.89 o
   5  -9   7      138.09      139.57      7.71 o
   6  -9   7       21.80       23.78      2.22 o
   7  -9   7        0.02       -0.24      0.89 o
   8  -9   7       24.67       29.27      5.85 o
  -7  -8   7       20.09       16.07      1.61 o
  -6  -8   7       20.42       22.30      2.63 o
  -5  -8   7       19.55       19.63      2.02 o
  -4  -8   7      230.71      224.62      5.86 o
  -3  -8   7      471.12      437.80      7.80 o
  -2  -8   7      102.15       95.61      3.31 o
  -1  -8   7      412.35      414.12      6.80 o
   0  -8   7       42.98       43.78      1.47 o
   1  -8   7       61.59       54.34      1.80 o
   2  -8   7        1.52        0.80      0.76 o
   3  -8   7      140.13      135.55      6.07 o
   4  -8   7       15.76       21.26      2.05 o
   5  -8   7       37.89       35.86      2.76 o
   6  -8   7       44.88       47.10      2.84 o
   7  -8   7       20.50       16.96      2.00 o
   8  -8   7       30.71       31.63      4.45 o
  -7  -7   7        0.15       -0.11      1.04 o
  -6  -7   7       79.96       90.68      4.50 o
  -5  -7   7      346.60      340.06      9.00 o
  -4  -7   7      190.55      205.47      9.94 o
  -3  -7   7      276.37      279.09      7.30 o
  -2  -7   7      440.90      465.08      9.17 o
  -1  -7   7       96.94       90.80      1.90 o
   0  -7   7      701.05      707.86     12.98 o
   1  -7   7        6.13        4.60      0.64 o
   2  -7   7      404.39      407.75      6.26 o
   3  -7   7      114.69      118.84      3.07 o
   4  -7   7        0.12        4.06      2.14 o
   5  -7   7      136.43      138.90      5.56 o
   6  -7   7      148.71      150.23      4.63 o
   7  -7   7       60.16       64.09      3.11 o
   8  -7   7       10.93        6.96      1.65 o
  -8  -6   7        1.04        0.86      1.53 o
  -7  -6   7        0.09        0.32      1.21 o
  -6  -6   7       12.34       12.93      1.60 o
  -5  -6   7        1.53        0.34      1.15 o
  -4  -6   7      126.25      121.76      4.58 o
  -3  -6   7       25.86       29.95      1.68 o
  -2  -6   7      456.15      477.21      6.70 o
  -1  -6   7      365.61      342.73      4.21 o
   0  -6   7      324.90      339.15      4.88 o
   1  -6   7        1.81        6.96      0.85 o
   2  -6   7       93.69       91.33      3.08 o
   3  -6   7      235.21      248.52      4.19 o
   4  -6   7       65.72       69.58      3.38 o
   5  -6   7        0.32        0.46      0.83 o
   6  -6   7        6.35        7.76      1.34 o
   7  -6   7        0.80        1.36      0.98 o
   8  -6   7       24.75       23.00      5.48 o
  -8  -5   7       21.65       21.85      8.41 o
  -7  -5   7        5.95        5.49      1.69 o
  -6  -5   7        0.79       -0.30      0.87 o
  -5  -5   7       93.28       86.19      3.88 o
  -4  -5   7       41.87       44.79      2.60 o
  -3  -5   7      144.58      170.22      3.09 o
  -2  -5   7      610.08      637.86      6.86 o
  -1  -5   7      857.99      935.94      9.73 o
   0  -5   7        6.61        7.05      0.51 o
   1  -5   7        0.78        3.22      0.71 o
   2  -5   7       12.07       11.80      1.87 o
   3  -5   7       61.47       57.12      1.90 o
   4  -5   7       19.94       20.08      2.79 o
   5  -5   7      125.48      122.32      3.40 o
   6  -5   7      503.03      504.05      8.72 o
   7  -5   7       59.42       59.27      3.22 o
   8  -5   7      173.78      179.49      5.78 o
   9  -5   7      105.69      136.69      7.87 o
  -8  -4   7       18.53       18.86      3.35 o
  -7  -4   7        2.14        1.55      0.87 o
  -6  -4   7      393.58      410.32      8.04 o
  -5  -4   7       27.37       21.73      1.62 o
  -4  -4   7      107.70      112.64      3.25 o
  -3  -4   7      565.32      610.82      8.31 o
  -2  -4   7      927.52     1049.58     12.40 o
  -1  -4   7      227.87      233.85      2.40 o
   0  -4   7      107.64      136.34      1.78 o
   1  -4   7      117.98      134.50      3.57 o
   2  -4   7      165.35      156.82      3.12 o
   3  -4   7        1.99        1.22      0.76 o
   4  -4   7       15.37       10.62      1.58 o
   5  -4   7      510.29      497.82      8.28 o
   6  -4   7       33.61       50.43     10.02 o
   7  -4   7      107.85       98.02      4.61 o
   8  -4   7        0.03        0.50      0.74 o
   9  -4   7       50.15       68.71      5.04 o
  -9  -3   7       97.12      100.62      6.60 o
  -8  -3   7       12.57       10.69      1.89 o
  -7  -3   7       14.90       15.93      1.72 o
  -6  -3   7       68.95       57.10      2.32 o
  -5  -3   7      144.08      158.88      4.11 o
  -4  -3   7        0.54        0.54      0.67 o
  -3  -3   7      620.93      688.68     10.02 o
  -2  -3   7     1780.94     1829.63     22.45 o
  -1  -3   7     1841.53     1823.88     22.63 o
   0  -3   7      147.36      138.51      1.82 o
   1  -3   7      107.61      119.01      2.05 o
   2  -3   7     2094.34     2144.94     25.24 o
   3  -3   7      109.99      122.53      3.11 o
   4  -3   7       14.79       19.01      1.56 o
   5  -3   7     1423.07     1448.67     33.29 o
   6  -3   7     1714.74     1767.32     63.98 o
   7  -3   7      244.11      223.93      4.70 o
   8  -3   7      100.70       86.63      3.14 o
   9  -3   7        4.25        3.52      2.47 o
  -9  -2   7       39.06       45.68      3.96 o
  -8  -2   7       14.45       11.92      2.18 o
  -7  -2   7      235.56      220.21      9.21 o
  -6  -2   7      675.07      651.55     10.54 o
  -5  -2   7     1094.91     1200.29     18.79 o
  -4  -2   7      648.33      659.96      7.72 o
  -3  -2   7      500.17      494.62      6.87 o
  -2  -2   7     2560.69     2441.85     30.04 o
  -1  -2   7      956.93      916.60     10.25 o
   0  -2   7      569.59      566.24      7.56 o
   1  -2   7     1019.91      956.37     10.91 o
   2  -2   7      598.29      577.81      6.75 o
   3  -2   7      176.42      179.19      3.54 o
   4  -2   7      324.14      334.51      5.03 o
   5  -2   7      229.35      230.01      6.11 o
   6  -2   7       12.42        9.85      3.58 o
   7  -2   7      126.51      124.76      3.80 o
   8  -2   7      170.17      154.06      4.63 o
  -9  -1   7        2.03        3.15      1.62 o
  -8  -1   7        7.26        6.31      3.67 o
  -7  -1   7       12.21       11.41      2.01 o
  -6  -1   7       34.43       34.61      1.88 o
  -5  -1   7       33.33       30.75      1.26 o
  -4  -1   7      330.26      357.32      8.34 o
  -3  -1   7      290.52      343.84      4.37 o
  -2  -1   7     1171.33     1188.42     17.39 o
  -1  -1   7        4.69        4.98      0.65 o
   0  -1   7      666.49      623.78      7.65 o
   1  -1   7     1487.27     1414.26     17.30 o
   2  -1   7      341.59      300.15      8.29 o
   3  -1   7       62.22       52.81      1.92 o
   4  -1   7        3.23        6.90      1.29 o
   5  -1   7       46.83       50.89      3.11 o
   6  -1   7      318.42      317.15      5.97 o
   7  -1   7      167.12      175.82      6.09 o
   8  -1   7        0.48        0.12      0.79 o
  -9   0   7        4.68        5.62      1.92 o
  -8   0   7       10.99        9.65      5.25 o
  -7   0   7        5.71        7.97      1.44 o
  -6   0   7        4.25        5.06      1.36 o
  -5   0   7        4.02        7.62      0.93 o
  -4   0   7       15.90       17.52      0.81 o
  -3   0   7      322.75      326.67      4.26 o
  -2   0   7     2099.31     1996.54     22.24 o
  -1   0   7       56.87       48.73      1.20 o
   0   0   7        4.96        5.94      0.45 o
   1   0   7        5.53        7.40      0.51 o
   2   0   7       18.62       20.99      1.08 o
   3   0   7        2.04        4.46      1.04 o
   4   0   7       16.80       17.43      1.47 o
   5   0   7       47.02       45.58      1.98 o
   6   0   7      215.98      204.14      5.01 o
   7   0   7       27.57       35.85      4.29 o
   8   0   7       24.40       22.86      2.58 o
  -9   1   7       58.64       56.61      4.97 o
  -8   1   7       60.87       58.28      3.96 o
  -7   1   7       33.73       36.21      2.31 o
  -6   1   7        0.00        0.07      0.58 o
  -5   1   7       99.56       94.27      1.60 o
  -4   1   7      167.52      187.94      2.43 o
  -3   1   7      106.58       94.38      1.96 o
  -2   1   7     1114.11     1059.77     11.48 o
  -1   1   7     2842.78     2605.51     29.87 o
   0   1   7     3059.40     2873.76     35.82 o
   1   1   7      202.25      215.89      2.10 o
   2   1   7      552.04      620.99      7.47 o
   3   1   7      861.49      950.85     15.45 o
   4   1   7        2.60        2.20      0.93 o
   5   1   7       10.80        9.62      1.62 o
   6   1   7      220.29      219.52      7.28 o
   7   1   7      151.75      145.77      6.04 o
   8   1   7        0.76        0.25      1.06 o
 -10   2   7       66.00       90.35      3.91 o
  -9   2   7       29.33       28.76      3.72 o
  -8   2   7       13.95       12.86      3.21 o
  -7   2   7      124.67      123.20      4.84 o
  -6   2   7      412.69      386.58      6.55 o
  -5   2   7      168.48      164.55      2.24 o
  -4   2   7     3969.07     3791.29     48.11 o
  -3   2   7       37.87       41.27      1.83 o
  -2   2   7     1496.78     1453.12     15.44 o
  -1   2   7      346.86      348.85      4.17 o
   0   2   7      191.76      201.96      3.51 o
   1   2   7     1918.30     1870.39     21.94 o
   2   2   7       97.99      108.33      1.61 o
   3   2   7     1471.59     1548.63     20.29 o
   4   2   7        0.56        1.02      1.21 o
   5   2   7        6.03        6.42      2.32 o
   6   2   7       10.36        5.26      3.56 o
   7   2   7       18.08       17.78      2.49 o
   8   2   7        4.25        2.83      1.56 o
 -10   3   7       19.49       18.38      4.54 o
  -9   3   7      161.34      156.79      8.06 o
  -8   3   7        9.97       13.08      1.58 o
  -7   3   7       22.05       21.30      1.66 o
  -6   3   7      703.21      714.58     12.82 o
  -5   3   7     1138.41     1136.86     22.78 o
  -4   3   7     1348.94     1448.68     26.98 o
  -3   3   7     1196.17     1226.12     11.30 o
  -2   3   7     2610.99     2634.34     27.99 o
  -1   3   7      226.53      230.13      3.10 o
   0   3   7     2937.55     2938.07     32.03 o
   1   3   7     2393.22     2441.08     26.53 o
   2   3   7     1145.69     1219.70     12.46 o
   3   3   7        2.66        1.66      0.50 o
   4   3   7        0.42       14.35     11.60 o
   5   3   7       14.61       10.97      3.09 o
   6   3   7      121.09      123.13      5.02 o
   7   3   7       87.45       85.53      4.36 o
 -10   4   7        0.31        0.37      1.63 o
  -9   4   7       22.58       23.95      3.26 o
  -8   4   7       72.57       67.78      4.40 o
  -7   4   7       20.27       19.53      1.94 o
  -6   4   7       13.52       15.80      1.20 o
  -5   4   7      900.43      928.76     11.30 o
  -4   4   7       53.34       53.40      2.00 o
  -3   4   7      395.24      464.65      4.78 o
  -2   4   7     1078.30     1197.54     12.86 o
  -1   4   7      355.67      342.40      5.02 o
   0   4   7      996.87     1110.71     11.27 o
   1   4   7       55.09       53.30      1.06 o
   2   4   7      180.88      196.46      3.16 o
   3   4   7       31.47       29.88      1.23 o
   4   4   7       32.53       30.09      2.99 o
   5   4   7        0.24       -0.47      1.64 o
   6   4   7       11.06       12.26      2.56 o
   7   4   7       47.70       36.99      2.91 o
  -9   5   7       21.37       15.56      4.17 o
  -8   5   7      120.88      113.61      3.04 o
  -7   5   7       26.26       27.10      1.72 o
  -6   5   7      151.93      142.89      3.26 o
  -5   5   7       27.16       27.34      1.06 o
  -4   5   7      122.20      114.66      1.97 o
  -3   5   7      389.99      477.55     11.14 o
  -2   5   7      294.17      319.10      3.23 o
  -1   5   7       36.79       28.70      1.14 o
   0   5   7       25.31       35.23      1.08 o
   1   5   7      212.19      215.55      2.81 o
   2   5   7        0.06        1.88      0.77 o
   3   5   7      285.65      284.59      6.19 o
   4   5   7        4.14        4.42      1.53 o
   5   5   7      120.67      123.02      6.00 o
   6   5   7       65.75       64.00      6.77 o
   7   5   7       27.00       35.55      3.69 o
  -9   6   7        0.47        0.27      0.70 o
  -8   6   7       16.46       17.05      1.23 o
  -7   6   7      299.53      292.99      8.36 o
  -6   6   7       94.10       86.09      3.14 o
  -5   6   7      250.47      241.69      4.85 o
  -4   6   7     1306.35     1430.34     15.97 o
  -3   6   7      215.71      199.11      2.87 o
  -2   6   7       39.07       36.82      1.07 o
  -1   6   7        5.08        2.51      0.52 o
   0   6   7     1282.26     1341.03     16.26 o
   1   6   7      255.23      261.31      3.92 o
   2   6   7      186.79      173.39      7.72 o
   3   6   7      456.87      446.43     11.44 o
   4   6   7        9.23        5.80      2.37 o
   5   6   7        2.81        4.75      2.41 o
   6   6   7       53.70       58.24      4.98 o
  -9   7   7        3.85        1.18      0.64 o
  -8   7   7       71.67       63.58      3.07 o
  -7   7   7        7.83        5.93      1.22 o
  -6   7   7        9.48        6.58      1.20 o
  -5   7   7       48.92       46.57      3.19 o
  -4   7   7       12.51       10.03      1.24 o
  -3   7   7      297.89      314.96      6.30 o
  -2   7   7      163.28      178.56      8.25 o
  -1   7   7      118.30      120.22      2.68 o
   0   7   7      121.35      122.39      2.50 o
   1   7   7        0.05        1.31      1.03 o
   2   7   7      381.58      381.74     10.06 o
   3   7   7      174.63      157.86      5.91 o
   4   7   7       40.37       33.35      4.52 o
   5   7   7        3.81        2.55      1.98 o
   6   7   7        0.70        0.53      1.36 o
  -9   8   7        0.38        0.26      1.83 o
  -8   8   7      161.37      159.43      3.77 o
  -7   8   7        0.09       -0.11      1.07 o
  -6   8   7       14.31       13.36      2.06 o
  -5   8   7        3.21        4.51      1.74 o
  -4   8   7       92.73       88.53      3.46 o
  -3   8   7       45.91       49.60      2.69 o
  -2   8   7       72.31       63.69      2.08 o
  -1   8   7      769.94      809.76     13.42 o
   0   8   7      228.87      214.56      5.03 o
   1   8   7      589.51      596.29     10.75 o
   2   8   7      121.31      120.34      4.12 o
   3   8   7        3.47        2.59      1.21 o
   4   8   7       46.49       42.39      3.73 o
   5   8   7        6.36        5.66      2.21 o
  -9   9   7        0.81        0.75      1.90 o
  -8   9   7       15.16       15.23      1.54 o
  -7   9   7        5.55        4.90      1.80 o
  -6   9   7       45.07       45.42      2.93 o
  -5   9   7       10.16       10.35      2.04 o
  -4   9   7      428.35      434.29      9.70 o
  -3   9   7       32.18       32.79      3.98 o
  -2   9   7      225.13      225.82      4.35 o
  -1   9   7      451.24      464.31     16.14 o
   0   9   7      133.04      126.11      3.24 o
   1   9   7      194.30      188.33      5.29 o
   2   9   7      270.13      292.15      6.51 o
   3   9   7       27.00       26.71      1.98 o
   4   9   7       13.39       23.32     10.86 o
  -8  10   7        4.34        5.12      1.41 o
  -7  10   7        0.50        0.47      1.16 o
  -6  10   7        0.79        1.02      1.53 o
  -5  10   7       63.51       67.49      3.44 o
  -4  10   7       14.36       13.38      1.68 o
  -3  10   7       27.77       27.93      2.86 o
  -2  10   7       21.64       19.22      1.89 o
  -1  10   7        3.00        2.31      0.90 o
   0  10   7      132.04      134.03      3.90 o
   1  10   7        2.18        3.05      1.52 o
   2  10   7        0.83        1.49      1.13 o
   3  10   7        0.08        0.29      0.76 o
   4  10   7       21.36       18.13      4.95 o
  -7  11   7       12.64       13.93      1.91 o
  -6  11   7       38.95       41.42      2.67 o
  -5  11   7       29.93       35.34      2.67 o
  -4  11   7      210.95      201.89     10.07 o
  -3  11   7        0.49        0.81      1.15 o
  -2  11   7       55.24       60.79      3.08 o
  -1  11   7        4.37        3.98      1.12 o
   0  11   7        0.38        0.21      0.86 o
   1  11   7        3.72       13.77      4.84 o
   2  11   7       16.86       15.79      2.59 o
   3  11   7        3.12        1.20      0.81 o
  -7  12   7       51.93       58.50      3.14 o
  -6  12   7        0.61        0.66      1.16 o
  -5  12   7        0.04       -0.23      1.32 o
  -4  12   7        0.01        0.18      0.87 o
  -3  12   7       11.54        9.75      1.33 o
  -2  12   7       66.54       63.36      4.40 o
  -1  12   7       10.42        7.58      1.19 o
   0  12   7       24.16       18.84      1.84 o
   1  12   7       17.46       17.10      2.06 o
   2  12   7       52.27       65.55      4.99 o
  -6  13   7        8.45        7.35      6.00 o
  -5  13   7        0.86        0.57      1.21 o
  -4  13   7        0.69        0.05      0.62 o
  -3  13   7       22.81       27.61      2.05 o
  -2  13   7        1.96        1.44      0.68 o
  -1  13   7       10.11       16.67      3.54 o
   0  13   7       56.15       60.88      4.97 o
  -1 -14   8       15.08       22.19      2.63 o
   0 -14   8       17.40       20.37      2.17 o
   1 -14   8        2.20        2.26      2.02 o
   2 -14   8        3.11        3.24      1.49 o
   3 -14   8       15.09       15.87      5.39 o
   4 -14   8       36.99       51.06      5.26 o
  -2 -13   8        1.99        4.90      1.39 o
  -1 -13   8       63.58       68.56      5.44 o
   0 -13   8        9.21       14.04      2.27 o
   1 -13   8        2.41        3.05      3.27 o
   2 -13   8       11.45       11.09      2.93 o
   3 -13   8      102.22      109.62      6.53 o
   4 -13   8        1.05        1.14      0.68 o
   5 -13   8       32.36       32.19      2.40 o
  -4 -12   8        1.16       -2.64      3.83 o
  -3 -12   8       19.66       25.20      1.40 o
  -2 -12   8        0.25       -0.21      0.58 o
  -1 -12   8        0.51        0.84      1.01 o
   0 -12   8        8.20       10.73      1.57 o
   1 -12   8        0.60        1.34      1.50 o
   2 -12   8        4.17        5.03      1.89 o
   3 -12   8       71.84       73.01      5.01 o
   4 -12   8       22.84       22.64      2.96 o
   5 -12   8        5.40        4.38      1.31 o
   6 -12   8        0.61        0.72      0.70 o
  -5 -11   8        0.39        0.20      1.08 o
  -4 -11   8        2.39        0.35      0.87 o
  -3 -11   8       10.23        6.56      1.11 o
  -2 -11   8        1.81        2.77      1.08 o
  -1 -11   8      228.77      231.30      6.26 o
   0 -11   8       64.45       67.97      4.60 o
   1 -11   8       30.29       37.73      3.88 o
   2 -11   8        0.91        0.74      1.35 o
   3 -11   8       74.67       64.52      2.96 o
   4 -11   8        3.72        2.80      1.00 o
   5 -11   8        6.75        7.51      1.79 o
   6 -11   8      114.05      103.61      3.56 o
   7 -11   8        7.22        4.62      1.22 o
  -5 -10   8       51.61       43.97     10.77 o
  -4 -10   8        6.14       11.09      3.80 o
  -3 -10   8        6.73        4.12      1.73 o
  -2 -10   8       16.72       26.69      5.76 o
  -1 -10   8        1.90        1.14      1.01 o
   0 -10   8       83.65       84.04      3.79 o
   1 -10   8      452.62      455.86     13.57 o
   2 -10   8        4.02        5.70      1.93 o
   3 -10   8      168.22      155.51      3.68 o
   4 -10   8       85.30       78.45      3.01 o
   5 -10   8       14.98       18.23      2.20 o
   6 -10   8       17.24       16.97      1.81 o
   7 -10   8        4.71        5.55      1.33 o
  -6  -9   8        7.13        6.83      2.10 o
  -5  -9   8       78.70       80.05      3.11 o
  -4  -9   8      132.23      132.00      4.20 o
  -3  -9   8       21.31       22.69      2.94 o
  -2  -9   8      157.95      137.36      4.09 o
  -1  -9   8        0.64        0.74      0.92 o
   0  -9   8      112.71      119.22      4.16 o
   1  -9   8       27.89       27.84      3.60 o
   2  -9   8       17.81       15.92      1.33 o
   3  -9   8      105.52      113.31     18.98 o
   4  -9   8       52.22       47.26      2.79 o
   5  -9   8       20.82       20.28      2.40 o
   6  -9   8       23.14       22.71      2.07 o
   7  -9   8        0.66        0.90      1.02 o
   8  -9   8       11.32       10.98      2.68 o
  -7  -8   8       55.09       52.71      2.98 o
  -6  -8   8       38.77       48.60      3.32 o
  -5  -8   8      318.63      343.63      8.32 o
  -4  -8   8      661.09      711.54     13.34 o
  -3  -8   8     1788.84     1714.74     70.55 o
  -2  -8   8     1016.61     1027.00     25.78 o
  -1  -8   8     1021.74     1020.79     32.86 o
   0  -8   8      463.83      437.18      8.40 o
   1  -8   8        0.14        1.45      1.02 o
   2  -8   8       26.92       23.49      2.60 o
   3  -8   8       33.46       34.21      1.68 o
   4  -8   8       53.87       60.42      3.15 o
   5  -8   8       40.23       43.87      3.16 o
   6  -8   8        4.19        3.85      1.43 o
   7  -8   8       70.63       75.71      3.15 o
   8  -8   8       24.60       31.18      2.95 o
  -7  -7   8       65.80       73.34      4.10 o
  -6  -7   8        9.19        8.31      1.44 o
  -5  -7   8       79.26       72.45      3.69 o
  -4  -7   8        2.62        0.47      1.84 o
  -3  -7   8        2.27        4.25      1.14 o
  -2  -7   8       25.09       21.40      1.61 o
  -1  -7   8      505.95      463.99      7.58 o
   0  -7   8       32.01       33.19      3.14 o
   1  -7   8      130.07      135.48      2.33 o
   2  -7   8        3.23        1.25      1.15 o
   3  -7   8        0.13        0.81      0.86 o
   4  -7   8       42.84       43.66      2.79 o
   5  -7   8        4.62        6.42      2.27 o
   6  -7   8      311.92      339.39      7.23 o
   7  -7   8        6.74        6.77      1.52 o
   8  -7   8        2.45        1.67      1.00 o
  -8  -6   8        1.17        3.56      2.01 o
  -7  -6   8        7.05        5.35      2.15 o
  -6  -6   8      218.37      223.16      5.63 o
  -5  -6   8      103.15       97.48      4.20 o
  -4  -6   8        0.16       10.86      9.62 o
  -3  -6   8      740.05      767.89     11.66 o
  -2  -6   8       55.35       56.02      1.98 o
  -1  -6   8        0.21        0.88      0.65 o
   0  -6   8      384.51      370.94      4.93 o
   1  -6   8        0.55        1.49      0.58 o
   2  -6   8        0.66        1.20      0.74 o
   3  -6   8      120.63      131.24      5.42 o
   4  -6   8      246.53      250.62      6.84 o
   5  -6   8       44.65       42.89      3.13 o
   6  -6   8       12.57       11.51      1.38 o
   7  -6   8      191.45      179.59     24.54 o
   8  -6   8       38.78       43.62      3.58 o
  -8  -5   8        0.16        0.48      3.85 o
  -7  -5   8        5.93        4.83      1.79 o
  -6  -5   8      498.45      503.14     10.83 o
  -5  -5   8       37.20       42.22      2.68 o
  -4  -5   8      108.73      105.22      3.63 o
  -3  -5   8      317.75      308.26      4.88 o
  -2  -5   8      606.19      600.22     24.50 o
  -1  -5   8      927.51     1002.75     14.75 o
   0  -5   8        8.39        6.43      0.54 o
   1  -5   8      842.30      975.10     10.91 o
   2  -5   8       30.37       34.90      1.34 o
   3  -5   8       92.10       93.01      2.20 o
   4  -5   8      162.20      163.81      4.12 o
   5  -5   8      532.43      529.46      8.87 o
   6  -5   8     1116.13     1158.81     23.16 o
   7  -5   8       41.70       42.03      4.40 o
   8  -5   8       21.71       26.29      2.73 o
  -8  -4   8       37.73       43.63      4.18 o
  -7  -4   8      259.92      218.95     11.28 o
  -6  -4   8       22.55       20.85      1.61 o
  -5  -4   8      105.40      107.77      3.01 o
  -4  -4   8       68.76       61.61      3.00 o
  -3  -4   8      158.74      169.19      2.72 o
  -2  -4   8      596.47      637.68      8.51 o
  -1  -4   8       96.10      104.42      1.77 o
   0  -4   8     3428.29     3389.54     49.32 o
   1  -4   8      698.04      746.56      8.46 o
   2  -4   8      409.40      396.59      6.02 o
   3  -4   8       20.92       16.16      1.35 o
   4  -4   8       13.22        9.30      1.34 o
   5  -4   8      423.51      411.24      7.24 o
   6  -4   8      607.88      627.14     11.13 o
   7  -4   8       57.01       53.15      2.44 o
   8  -4   8        2.57        2.72      1.07 o
  -9  -3   8        0.05        0.13      2.24 o
  -8  -3   8        2.53        2.28      1.28 o
  -7  -3   8       84.13       93.20      3.19 o
  -6  -3   8      414.32      409.38      7.31 o
  -5  -3   8        0.13        1.21      0.93 o
  -4  -3   8      179.73      169.42      3.26 o
  -3  -3   8      577.14      662.14     12.21 o
  -2  -3   8     2998.86     3085.54     41.59 o
  -1  -3   8     1029.66     1010.26     11.56 o
   0  -3   8        7.43       10.98      1.83 o
   1  -3   8      415.13      384.26      4.49 o
   2  -3   8      257.38      285.25      3.72 o
   3  -3   8       19.99       23.58      1.59 o
   4  -3   8      167.55      179.66      5.96 o
   5  -3   8       93.55       86.89      3.63 o
   6  -3   8       14.32       14.22      2.60 o
   7  -3   8      227.51      216.13      4.56 o
   8  -3   8       14.87        9.25      1.46 o
  -9  -2   8        3.34        3.28      1.43 o
  -8  -2   8       41.74       40.88      3.98 o
  -7  -2   8       33.40       28.99      1.65 o
  -6  -2   8       62.76       53.77      2.51 o
  -5  -2   8      457.24      445.79      9.29 o
  -4  -2   8       38.78       45.82      2.17 o
  -3  -2   8      510.04      569.87      8.09 o
  -2  -2   8      361.51      390.23      5.15 o
  -1  -2   8      108.77      112.16      1.94 o
   0  -2   8     1581.96     1490.40     19.43 o
   1  -2   8      205.68      196.22      2.64 o
   2  -2   8      142.20      138.34      4.53 o
   3  -2   8      696.52      846.24     12.17 o
   4  -2   8       64.25       71.19      2.57 o
   5  -2   8        6.09        6.27      1.86 o
   6  -2   8       86.03       91.46      3.08 o
   7  -2   8      235.05      202.05      5.49 o
   8  -2   8      286.39      297.69      8.41 o
  -9  -1   8        9.85        4.74      1.72 o
  -8  -1   8        9.32       12.31      3.24 o
  -7  -1   8      114.04      109.01      3.72 o
  -6  -1   8      422.16      431.64      7.20 o
  -5  -1   8        5.25        5.67      1.21 o
  -4  -1   8       16.64       20.41      2.19 o
  -3  -1   8      161.57      189.61     11.70 o
  -2  -1   8      520.86      568.30      8.15 o
  -1  -1   8      104.03      117.05      2.08 o
   0  -1   8      255.43      253.92      3.55 o
   1  -1   8      596.66      580.51      7.36 o
   2  -1   8      393.77      383.31      9.13 o
   3  -1   8       52.87       58.04      2.55 o
   4  -1   8       86.98       90.37      3.12 o
   5  -1   8       23.16       21.02      2.80 o
   6  -1   8       10.37       12.00      1.67 o
   7  -1   8       63.30       55.36      3.80 o
   8  -1   8       42.25       33.71      6.17 o
  -9   0   8       66.18       69.72      3.76 o
  -8   0   8       22.03       20.25      3.25 o
  -7   0   8      195.41      196.32      4.94 o
  -6   0   8       25.16       24.49      2.14 o
  -5   0   8      632.35      599.43      8.16 o
  -4   0   8      406.85      389.53      5.77 o
  -3   0   8      832.10      879.72      8.79 o
  -2   0   8     1581.35     1578.38     21.49 o
  -1   0   8      810.45      793.24      8.41 o
   0   0   8      768.74      727.79     13.30 o
   1   0   8      331.46      319.01      3.99 o
   2   0   8     1800.65     1987.99     25.55 o
   3   0   8       95.04      105.75      2.35 o
   4   0   8       20.85       19.81      3.86 o
   5   0   8        0.94        1.01      1.14 o
   6   0   8      347.22      337.25      7.05 o
   7   0   8        4.56        2.80      2.23 o
   8   0   8       21.65       18.34      2.44 o
  -9   1   8       73.06       70.99      4.40 o
  -8   1   8      100.27       95.14      4.69 o
  -7   1   8      136.05      133.50      4.04 o
  -6   1   8      294.85      292.07      5.54 o
  -5   1   8       97.36       91.21      2.13 o
  -4   1   8     2622.03     2517.64     29.34 o
  -3   1   8     4395.84     4311.36     52.35 o
  -2   1   8     1956.13     1920.86     23.42 o
  -1   1   8      248.33      231.81      4.26 o
   0   1   8        4.67        3.68      0.54 o
   1   1   8     1091.62     1057.25     16.38 o
   2   1   8      501.42      585.60      7.46 o
   3   1   8      433.19      489.92      7.18 o
   4   1   8      184.55      186.51      4.67 o
   5   1   8       46.43       38.37      2.58 o
   6   1   8      367.64      358.98      9.64 o
   7   1   8       49.81       40.44      3.71 o
   8   1   8        0.00        0.82      1.10 o
  -9   2   8       52.61       50.56      4.63 o
  -8   2   8        1.41        4.03      2.53 o
  -7   2   8       46.36       45.62      3.75 o
  -6   2   8      102.98       96.67      2.70 o
  -5   2   8      252.45      247.12      4.38 o
  -4   2   8     3037.91     3003.93     34.41 o
  -3   2   8     1002.15     1160.47     12.37 o
  -2   2   8      261.98      285.42      4.03 o
  -1   2   8      100.24      111.93      2.04 o
   0   2   8     2189.59     2241.65     25.63 o
   1   2   8       56.51       64.72      1.05 o
   2   2   8      497.16      478.24      6.35 o
   3   2   8       59.94       66.16      2.42 o
   4   2   8      324.63      334.43      7.52 o
   5   2   8        2.41        4.06      1.24 o
   6   2   8       15.75        8.54      3.85 o
   7   2   8        6.72        7.73      2.27 o
   8   2   8       46.96       60.33     12.82 o
 -10   3   8        5.24        5.03      2.18 o
  -9   3   8        1.82        0.84      2.10 o
  -8   3   8       52.04       44.43      2.62 o
  -7   3   8       94.40      111.58      4.53 o
  -6   3   8      110.19      102.20      3.58 o
  -5   3   8     1819.13     1935.97     56.50 o
  -4   3   8       10.36       11.18      1.02 o
  -3   3   8     1478.23     1583.91     14.76 o
  -2   3   8      171.03      175.56      2.80 o
  -1   3   8     1245.66     1365.13     13.41 o
   0   3   8      115.35      107.13      1.87 o
   1   3   8        3.44        5.84      0.82 o
   2   3   8       10.88        9.95      0.77 o
   3   3   8      170.30      156.77      4.04 o
   4   3   8      196.91      196.99      8.60 o
   5   3   8      149.54      140.93      6.04 o
   6   3   8       35.57       36.62      3.60 o
   7   3   8        3.78        1.60      1.30 o
  -9   4   8        7.36        5.72      2.97 o
  -8   4   8        3.42       60.43     35.55 o
  -7   4   8       75.74       77.07      5.28 o
  -6   4   8      502.80      481.09      8.67 o
  -5   4   8       57.18       56.80      1.53 o
  -4   4   8        0.00        1.02      0.82 o
  -3   4   8       42.11       35.40      1.34 o
  -2   4   8      183.34      150.10      2.78 o
  -1   4   8       13.97       20.87      0.95 o
   0   4   8      444.68      506.49      5.20 o
   1   4   8      130.26      111.17      2.19 o
   2   4   8       20.92       23.96      1.00 o
   3   4   8        0.09       -0.20      0.71 o
   4   4   8        4.23        9.15      3.07 o
   5   4   8       24.98       27.12      3.24 o
   6   4   8       67.76       63.60      3.30 o
   7   4   8      102.35      118.19      6.38 o
  -9   5   8        0.04        0.14      0.59 o
  -8   5   8       17.93       13.37      1.92 o
  -7   5   8       27.53       25.32      2.67 o
  -6   5   8        1.30        0.62      0.79 o
  -5   5   8       14.34       15.66      1.25 o
  -4   5   8       50.71       57.58      1.50 o
  -3   5   8       34.76       38.03      1.63 o
  -2   5   8     1280.53     1394.18     13.47 o
  -1   5   8      712.94      748.18      7.98 o
   0   5   8      116.47      111.46      1.65 o
   1   5   8      199.09      202.60      2.69 o
   2   5   8        0.13        1.22      0.85 o
   3   5   8      215.84      211.25      5.02 o
   4   5   8      113.10      110.49      4.09 o
   5   5   8        0.07        1.25      1.44 o
   6   5   8        0.01        0.66      1.54 o
  -9   6   8        2.66        2.89      1.21 o
  -8   6   8       22.22       22.81      2.17 o
  -7   6   8        5.85        7.14      1.44 o
  -6   6   8      218.59      232.42      5.15 o
  -5   6   8       38.31       34.84      2.62 o
  -4   6   8       80.35       91.16      2.42 o
  -3   6   8       42.20       46.10      1.66 o
  -2   6   8      226.55      233.29      2.74 o
  -1   6   8      246.86      255.41      3.60 o
   0   6   8       62.48       61.90      1.29 o
   1   6   8       32.71       32.37      1.32 o
   2   6   8      322.98      361.28     14.47 o
   3   6   8        1.31        0.95      0.83 o
   4   6   8       17.02       17.46      3.27 o
   5   6   8        3.96        4.42      4.14 o
   6   6   8       12.30       13.25      2.65 o
  -9   7   8        4.56        2.08      1.47 o
  -8   7   8        8.29        8.75      1.01 o
  -7   7   8        3.88        5.13      1.15 o
  -6   7   8      238.36      241.56      5.16 o
  -5   7   8       94.12       94.33      3.43 o
  -4   7   8       61.62       62.25      2.16 o
  -3   7   8       44.24       39.19      2.57 o
  -2   7   8        8.55        7.44      1.63 o
  -1   7   8       36.34       32.03      1.73 o
   0   7   8      790.67      778.28     11.61 o
   1   7   8      389.88      400.47      7.98 o
   2   7   8       22.10       23.00      1.71 o
   3   7   8        7.38        6.82      1.28 o
   4   7   8       51.55       46.82      5.22 o
   5   7   8       16.61       20.77      3.13 o
  -9   8   8       32.10       45.91      5.80 o
  -8   8   8      426.49      460.74     20.95 o
  -7   8   8       10.82       13.26      2.60 o
  -6   8   8        1.70        2.29      1.32 o
  -5   8   8       11.71       13.59      2.21 o
  -4   8   8        1.02        1.70      1.16 o
  -3   8   8      162.76      144.49      6.25 o
  -2   8   8       69.90       65.38      3.60 o
  -1   8   8        4.91        6.49      1.31 o
   0   8   8       10.32       15.13      1.87 o
   1   8   8     1457.13     1530.63     24.97 o
   2   8   8       36.90       35.07      2.31 o
   3   8   8       64.87       58.32      3.81 o
   4   8   8        5.17        5.18      2.63 o
   5   8   8       19.63       22.11      2.99 o
  -8   9   8        4.49        5.63      1.48 o
  -7   9   8       75.11       67.11      3.29 o
  -6   9   8       40.16       37.29      2.56 o
  -5   9   8       18.50       15.65      2.13 o
  -4   9   8      151.32      142.67      5.49 o
  -3   9   8       93.25      114.09     12.69 o
  -2   9   8      680.66      705.87     11.78 o
  -1   9   8      231.57      245.59      5.19 o
   0   9   8      156.93      144.20      4.84 o
   1   9   8        0.07        0.42      0.95 o
   2   9   8      233.69      242.70      6.44 o
   3   9   8        0.05        0.32      0.67 o
   4   9   8        8.93        7.33      5.57 o
  -8  10   8        0.03        0.18      0.83 o
  -7  10   8        3.85        5.08      1.52 o
  -6  10   8        0.00       -0.12      0.78 o
  -5  10   8       16.79       15.17      2.08 o
  -4  10   8        0.15        1.01      1.00 o
  -3  10   8        1.35        2.17      1.87 o
  -2  10   8       28.74       30.30      2.27 o
  -1  10   8        0.20        1.35      0.85 o
   0  10   8       43.84       41.76      2.33 o
   1  10   8        6.63        6.20      1.87 o
   2  10   8       23.85       21.26      2.54 o
   3  10   8        0.14        0.43      0.91 o
  -7  11   8       40.12       47.90      3.16 o
  -6  11   8       29.28       31.55      2.31 o
  -5  11   8        0.17        0.34      1.17 o
  -4  11   8        9.14        7.06      1.20 o
  -3  11   8       33.30       30.44      2.15 o
  -2  11   8       89.60      100.97      3.97 o
  -1  11   8       12.98       10.76      1.42 o
   0  11   8        7.20        5.88      1.52 o
   1  11   8       20.89       21.32      1.87 o
   2  11   8       24.00       25.49      2.20 o
  -6  12   8        4.56        4.15      1.67 o
  -5  12   8        0.11        0.79      1.21 o
  -4  12   8       17.48       15.23      2.16 o
  -3  12   8        0.15        0.25      0.73 o
  -2  12   8      107.91      106.15      5.96 o
  -1  12   8       10.98       13.01      3.73 o
   0  12   8       14.80       12.92      2.67 o
   1  12   8       28.35       23.97      2.44 o
  -5  13   8        1.29        1.01      1.16 o
  -4  13   8        4.17        3.94      1.23 o
  -3  13   8       31.74       33.72      2.29 o
  -2  13   8       39.89       29.26     10.23 o
  -1  13   8        0.97        8.84      5.41 o
   0  13   8        0.90        0.27      0.96 o
  -1 -14   9       14.92       13.74      3.15 o
   0 -14   9       79.55      100.65      4.49 o
   1 -14   9        0.00       -0.37      1.49 o
   2 -14   9        0.04        1.38      1.50 o
   3 -14   9        1.86        0.25      1.86 o
   4 -14   9        2.32        2.07      2.62 o
  -2 -13   9        0.95        2.79      1.12 o
  -1 -13   9       49.92       62.26      3.63 o
   0 -13   9        7.22        4.25      1.71 o
   1 -13   9      130.15      146.26      6.33 o
   2 -13   9        3.02        2.85      2.17 o
   3 -13   9        0.87        0.84      1.31 o
   4 -13   9       11.90       13.66      3.01 o
   5 -13   9        3.46        1.58      1.38 o
  -4 -12   9       29.37       35.43      3.04 o
  -3 -12   9        0.00       -0.06      0.68 o
  -2 -12   9        6.90        2.25      1.09 o
  -1 -12   9       13.20       11.35      1.58 o
   0 -12   9        4.58        2.97      2.87 o
   1 -12   9        0.01       -1.57      1.57 o
   2 -12   9        9.11       12.02      2.68 o
   3 -12   9       86.91       85.40      4.54 o
   4 -12   9        0.58        0.32      0.90 o
   5 -12   9        5.28        3.92      2.96 o
   6 -12   9        4.32        5.27      1.80 o
  -4 -11   9       18.19       16.14      2.49 o
  -3 -11   9       98.15      102.64      3.49 o
  -2 -11   9       15.05       15.46      1.93 o
  -1 -11   9        3.72        5.02      1.56 o
   0 -11   9        1.29        0.81      1.46 o
   1 -11   9      125.18      132.85      5.86 o
   2 -11   9        8.82        9.58      2.12 o
   3 -11   9        6.01       10.43      1.25 o
   4 -11   9        3.34        8.08      1.91 o
   5 -11   9        4.86        6.39      1.86 o
   6 -11   9       50.93       45.88      3.60 o
   7 -11   9       63.37       79.99      6.03 o
  -5 -10   9        7.49        6.80      4.44 o
  -4 -10   9       36.04       40.50      5.30 o
  -3 -10   9        9.38       11.14      1.59 o
  -2 -10   9      194.18      210.07      6.69 o
  -1 -10   9       38.25       37.36      2.68 o
   0 -10   9       55.27       59.84      3.05 o
   1 -10   9        1.29       -0.06      1.05 o
   2 -10   9       46.90       40.83      3.08 o
   3 -10   9       88.27       78.76      2.79 o
   4 -10   9       39.06       31.26      3.13 o
   5 -10   9        7.38        6.08      1.19 o
   6 -10   9       14.26       12.43      1.47 o
   7 -10   9       22.00       26.77      2.86 o
  -6  -9   9       49.54       52.30      3.33 o
  -5  -9   9      180.83      187.00      5.31 o
  -4  -9   9       27.17       25.40      2.26 o
  -3  -9   9      189.72      196.98      5.10 o
  -2  -9   9       87.51       93.17      5.57 o
  -1  -9   9      605.03      573.97     10.99 o
   0  -9   9       29.02       23.84      2.21 o
   1  -9   9      229.27      224.47      8.24 o
   2  -9   9        3.05        3.45      1.04 o
   3  -9   9       58.10       56.54      3.23 o
   4  -9   9       61.93       60.11      2.54 o
   5  -9   9        2.37        2.56      1.08 o
   6  -9   9       20.75       19.47      1.78 o
   7  -9   9        0.56        2.85      1.91 o
  -7  -8   9        5.17        3.20      1.21 o
  -6  -8   9        8.09        7.94      1.36 o
  -5  -8   9      114.09      124.98      4.58 o
  -4  -8   9      176.03      186.92      5.18 o
  -3  -8   9      275.49      265.94      7.09 o
  -2  -8   9     1471.12     1499.20     70.34 o
  -1  -8   9       43.21       48.78      5.91 o
   0  -8   9      300.04      311.92      7.00 o
   1  -8   9        7.65       13.44      2.66 o
   2  -8   9      136.24      108.28     18.04 o
   3  -8   9       98.72       99.29      4.10 o
   4  -8   9       47.19       44.79      2.36 o
   5  -8   9      153.00      147.75      4.40 o
   6  -8   9        2.77        2.76      1.20 o
   7  -8   9        4.71        2.64      1.76 o
   8  -8   9       78.36       85.09      5.75 o
  -7  -7   9        0.60       -0.06      0.85 o
  -6  -7   9       10.73       15.03      1.78 o
  -5  -7   9      113.85      114.24      4.44 o
  -4  -7   9      141.11      134.55      6.89 o
  -3  -7   9       80.34       64.05      3.14 o
  -2  -7   9       98.27       97.53      3.49 o
  -1  -7   9       47.32       48.29      1.92 o
   0  -7   9        0.60        0.82      0.84 o
   1  -7   9        4.09       15.47      4.59 o
   2  -7   9       37.11       42.25      3.14 o
   3  -7   9       24.92       19.94      1.42 o
   4  -7   9      181.94      173.94      5.59 o
   5  -7   9       65.06       66.20      3.14 o
   6  -7   9       37.97       37.74      2.44 o
   7  -7   9       83.66      100.18      6.84 o
   8  -7   9        1.62        1.11      0.90 o
  -8  -6   9       29.63       37.72      3.53 o
  -7  -6   9        0.19        1.10      1.41 o
  -6  -6   9       32.87       34.47      3.05 o
  -5  -6   9        6.23        5.27      1.96 o
  -4  -6   9        0.40        1.73      1.37 o
  -3  -6   9      231.68      242.32      5.40 o
  -2  -6   9      729.16      754.99     15.44 o
  -1  -6   9        1.00        2.69      0.69 o
   0  -6   9       22.50       20.88      1.05 o
   1  -6   9       77.19       84.82      1.93 o
   2  -6   9       25.71       28.03      1.34 o
   3  -6   9        0.30        0.85      0.70 o
   4  -6   9       22.82       22.97      4.85 o
   5  -6   9      447.86      441.87     12.82 o
   6  -6   9       33.17       34.48      3.14 o
   7  -6   9      233.80      233.50     18.91 o
   8  -6   9       12.24        9.28      1.22 o
  -8  -5   9        7.60        8.42      3.06 o
  -7  -5   9       65.44       66.62      5.24 o
  -6  -5   9        0.08        0.20      0.92 o
  -5  -5   9       38.89       35.81      2.59 o
  -4  -5   9       79.95       77.21      3.22 o
  -3  -5   9      473.33      463.55      8.69 o
  -2  -5   9      149.62      159.70      3.11 o
  -1  -5   9      229.05      212.88      2.93 o
   0  -5   9       72.38       64.19      1.64 o
   1  -5   9      659.87      793.26      9.43 o
   2  -5   9      378.15      377.48      5.15 o
   3  -5   9       11.40       14.75      1.44 o
   4  -5   9      818.35      813.16     20.64 o
   5  -5   9      926.47      969.59     21.42 o
   6  -5   9       18.42       20.46      1.83 o
   7  -5   9        0.31       -0.35      0.92 o
   8  -5   9        2.74        3.33      0.97 o
  -8  -4   9       13.52       12.14      3.53 o
  -7  -4   9       17.79       16.71      1.53 o
  -6  -4   9      205.97      206.83      4.31 o
  -5  -4   9      550.21      561.43      9.03 o
  -4  -4   9       45.81       33.70      2.51 o
  -3  -4   9       16.53       10.08      1.11 o
  -2  -4   9      244.18      275.71      4.66 o
  -1  -4   9       63.91       68.16      1.37 o
   0  -4   9     1326.59     1356.42     17.49 o
   1  -4   9      194.95      226.06      3.08 o
   2  -4   9      952.27      989.87     13.67 o
   3  -4   9      157.51      176.39      3.31 o
   4  -4   9      131.33      129.38      3.70 o
   5  -4   9     1493.16     1566.45     41.72 o
   6  -4   9       14.62       15.73      2.45 o
   7  -4   9        9.10        7.11      1.30 o
   8  -4   9       20.69       21.26      2.80 o
  -9  -3   9       17.00        8.69      8.51 o
  -8  -3   9        6.82        8.75      1.98 o
  -7  -3   9        7.98       11.40      1.48 o
  -6  -3   9        4.18        6.50      1.59 o
  -5  -3   9       30.32       36.95      2.34 o
  -4  -3   9        2.58        5.61      1.24 o
  -3  -3   9       12.26       11.46      1.28 o
  -2  -3   9        0.20        0.03      0.31 o
  -1  -3   9     1063.99     1123.99     29.30 o
   0  -3   9     2673.39     2681.34     42.23 o
   1  -3   9      484.39      544.81      5.97 o
   2  -3   9        1.15        7.14      0.92 o
   3  -3   9      661.81      673.00      9.46 o
   4  -3   9     1934.27     2039.71     47.92 o
   5  -3   9      210.76      241.51      7.30 o
   6  -3   9      157.92      169.42      4.38 o
   7  -3   9       37.59       34.48      2.12 o
   8  -3   9       46.68       52.69      3.30 o
  -9  -2   9        0.28        0.00      0.82 o
  -8  -2   9       29.40       28.14      3.24 o
  -7  -2   9       34.54       39.14      2.16 o
  -6  -2   9      503.34      514.98      8.48 o
  -5  -2   9      159.38      144.80      3.94 o
  -4  -2   9      222.52      229.00      3.91 o
  -3  -2   9      322.72      360.24      6.39 o
  -2  -2   9      435.28      474.23      6.18 o
  -1  -2   9     1974.55     1918.72     23.42 o
   0  -2   9      320.24      346.18      4.71 o
   1  -2   9     1363.51     1383.51     17.66 o
   2  -2   9     1715.12     1785.83     32.42 o
   3  -2   9      515.59      528.72     13.29 o
   4  -2   9       68.76       74.34      3.34 o
   5  -2   9       30.47       32.60      2.11 o
   6  -2   9      173.34      179.56      4.12 o
   7  -2   9      148.63      139.28      3.92 o
   8  -2   9        3.18        1.06      2.16 o
  -9  -1   9        3.27        2.62      1.82 o
  -8  -1   9       14.38       18.30      3.80 o
  -7  -1   9       92.00       95.97      2.87 o
  -6  -1   9      104.34       99.67      4.01 o
  -5  -1   9      131.71      117.51      3.89 o
  -4  -1   9       41.39       37.41      2.37 o
  -3  -1   9       11.42       12.25      1.32 o
  -2  -1   9      849.77      840.52     11.01 o
  -1  -1   9        4.39        5.79      0.83 o
   0  -1   9      445.30      459.84      6.14 o
   1  -1   9        1.72        3.17      0.48 o
   2  -1   9      339.22      353.38      5.43 o
   3  -1   9      148.49      199.86      4.98 o
   4  -1   9        3.67        3.97      1.43 o
   5  -1   9      228.23      221.10      6.11 o
   6  -1   9        9.63        8.58      1.69 o
   7  -1   9        0.01       -0.23      0.93 o
   8  -1   9        3.06        3.34      1.69 o
  -9   0   9       35.91       47.14      3.24 o
  -8   0   9       19.80       25.51      2.31 o
  -7   0   9       26.60       26.74      2.44 o
  -6   0   9      103.04      107.11      3.13 o
  -5   0   9        1.70        1.42      1.07 o
  -4   0   9      111.76      107.98      2.80 o
  -3   0   9       66.80       85.67      1.97 o
  -2   0   9      405.89      449.75      6.05 o
  -1   0   9        1.68        2.40      0.73 o
   0   0   9        7.99       13.98      2.49 o
   1   0   9        1.60        1.93      0.47 o
   2   0   9     1186.32     1289.29     15.79 o
   3   0   9        0.01        2.23      0.98 o
   4   0   9       16.07        9.98      2.22 o
   5   0   9      255.86      263.98      6.22 o
   6   0   9        4.14        2.16      1.49 o
   7   0   9       60.51       63.04     10.54 o
   8   0   9        8.29        8.14      1.73 o
  -9   1   9       15.85       17.65      2.71 o
  -8   1   9        5.80        7.79      1.51 o
  -7   1   9       96.69      102.27      3.65 o
  -6   1   9      829.31      821.41     13.82 o
  -5   1   9       46.90       42.33      1.97 o
  -4   1   9      240.88      268.60      3.57 o
  -3   1   9     1361.32     1419.30     15.96 o
  -2   1   9       14.62       22.58      0.60 o
  -1   1   9      358.70      379.22      5.06 o
   0   1   9       71.48       76.76      2.52 o
   1   1   9      126.12      113.63      2.19 o
   2   1   9       17.25       21.07      2.21 o
   3   1   9      243.41      252.38      5.05 o
   4   1   9       26.31       30.12      2.30 o
   5   1   9       80.18       88.89      4.03 o
   6   1   9        0.10        1.17      1.90 o
   7   1   9        2.49        2.21      1.85 o
   8   1   9        2.53        1.62      1.13 o
  -9   2   9       39.91       30.50      3.01 o
  -8   2   9      127.74      132.56      3.85 o
  -7   2   9      171.14      171.49      6.20 o
  -6   2   9      126.08      151.02     18.97 o
  -5   2   9      172.84      171.53      3.13 o
  -4   2   9       61.14       68.16      1.52 o
  -3   2   9       13.21       12.26      0.82 o
  -2   2   9        0.16        0.81      0.45 o
  -1   2   9      501.53      511.16      6.97 o
   0   2   9      238.32      240.35      2.88 o
   1   2   9      173.23      210.38      3.18 o
   2   2   9       16.40       17.16      1.08 o
   3   2   9        1.08        1.75      1.50 o
   4   2   9        0.17        0.24      0.94 o
   5   2   9       17.39       13.55      2.31 o
   6   2   9       20.87       18.26      5.03 o
   7   2   9       11.11        8.79      1.95 o
  -9   3   9      185.27      193.98      9.49 o
  -8   3   9       35.03       35.21      2.63 o
  -7   3   9       28.13       29.24      2.97 o
  -6   3   9       61.35       57.20      2.60 o
  -5   3   9       97.32      115.13      7.93 o
  -4   3   9       80.38      104.69      2.00 o
  -3   3   9      156.00      159.60      2.44 o
  -2   3   9      401.56      487.74      5.33 o
  -1   3   9      337.62      390.55      4.84 o
   0   3   9      842.47      921.82      9.15 o
   1   3   9      207.24      202.97      2.58 o
   2   3   9      201.23      212.07      3.04 o
   3   3   9       12.42       11.91      1.86 o
   4   3   9        9.64        8.64      1.72 o
   5   3   9        3.67        3.95      2.47 o
   6   3   9       70.78       81.33      3.91 o
   7   3   9       58.10       56.28      2.98 o
  -9   4   9        3.54        1.65      1.65 o
  -8   4   9      114.41      181.57     49.35 o
  -7   4   9        1.07        1.77      2.06 o
  -6   4   9        7.27        5.87      1.26 o
  -5   4   9      106.06      107.77      3.03 o
  -4   4   9       31.94       32.89      1.19 o
  -3   4   9        9.10       10.75      0.89 o
  -2   4   9      446.89      460.88      4.83 o
  -1   4   9       42.82       43.28      1.07 o
   0   4   9       70.06       69.99      2.06 o
   1   4   9       15.25       14.98      1.87 o
   2   4   9       57.86       52.75      2.09 o
   3   4   9        0.61        1.24      0.74 o
   4   4   9        0.90        1.21      1.37 o
   5   4   9      157.49      160.38      5.16 o
   6   4   9       11.86       14.12      1.96 o
   7   4   9        7.89        5.37      3.50 o
  -9   5   9        3.48        1.94      1.35 o
  -8   5   9        0.88        2.11      1.37 o
  -7   5   9       19.92       20.10      2.61 o
  -6   5   9        8.52        8.27      1.77 o
  -5   5   9       77.35       80.08      2.13 o
  -4   5   9       14.03       14.90      1.03 o
  -3   5   9       30.04       29.23      1.21 o
  -2   5   9        1.61        4.65      0.68 o
  -1   5   9        0.35        4.38      1.09 o
   0   5   9      277.23      295.60      3.85 o
   1   5   9       90.78       97.91      2.07 o
   2   5   9       41.83       37.64      2.03 o
   3   5   9      322.80      307.19     11.97 o
   4   5   9       43.69       46.11      2.71 o
   5   5   9       61.52       60.99      3.53 o
   6   5   9        6.09        7.89      4.33 o
  -9   6   9        0.36        0.43      1.13 o
  -8   6   9       86.66       85.96      3.69 o
  -7   6   9       74.94       67.63      4.58 o
  -6   6   9       80.16       73.07      3.78 o
  -5   6   9        3.21        5.02      1.27 o
  -4   6   9      129.16      116.79      3.05 o
  -3   6   9      119.57      116.22      2.25 o
  -2   6   9        5.84        6.44      0.83 o
  -1   6   9      123.71      111.76      2.49 o
   0   6   9      102.84      105.73      2.23 o
   1   6   9      311.02      322.54      5.02 o
   2   6   9      299.39      292.75      5.08 o
   3   6   9        7.26        7.29      1.66 o
   4   6   9      165.97      182.42      9.01 o
   5   6   9       21.00       21.03      5.70 o
   6   6   9       40.28       41.87      4.82 o
  -9   7   9        0.01        0.57      0.93 o
  -8   7   9       57.49       55.43      2.87 o
  -7   7   9        3.10        3.44      1.15 o
  -6   7   9       97.76       97.95      3.05 o
  -5   7   9       46.96       54.13      2.52 o
  -4   7   9      139.84      139.55      3.69 o
  -3   7   9        0.91        1.19      1.10 o
  -2   7   9        9.12       15.30      5.40 o
  -1   7   9       83.29       84.42      2.40 o
   0   7   9       17.93       16.91      1.55 o
   1   7   9      727.26      754.10     12.32 o
   2   7   9      181.16      172.59      4.49 o
   3   7   9       20.38       20.75      3.77 o
   4   7   9       32.21       34.72      4.94 o
   5   7   9        8.29        7.54      2.36 o
  -9   8   9       60.50       70.92      6.71 o
  -8   8   9       10.50        7.72      1.53 o
  -7   8   9        0.66        0.11      1.00 o
  -6   8   9       16.73       19.46      1.90 o
  -5   8   9        2.40        1.72      1.20 o
  -4   8   9      213.82      217.60      5.03 o
  -3   8   9       25.96       23.67      2.46 o
  -2   8   9       19.26       27.65     11.44 o
  -1   8   9      301.21      298.46     11.56 o
   0   8   9       19.52       18.43      1.90 o
   1   8   9      102.67      110.61      3.32 o
   2   8   9       13.29       14.77      1.58 o
   3   8   9       47.93       45.86      5.88 o
   4   8   9      207.69      230.64      7.83 o
   5   8   9       11.60       10.69      2.35 o
  -8   9   9       21.99       20.05      1.97 o
  -7   9   9       42.39       45.10      2.32 o
  -6   9   9        1.02        1.15      1.55 o
  -5   9   9      162.27      148.24      5.12 o
  -4   9   9        6.46        5.59      1.35 o
  -3   9   9       30.38       35.23      2.45 o
  -2   9   9       92.83      111.96     18.67 o
  -1   9   9        0.44        0.47      0.87 o
   0   9   9      163.57      168.65      4.61 o
   1   9   9      264.90      260.72      5.01 o
   2   9   9      136.49      150.29      6.72 o
   3   9   9       94.56       88.40     13.36 o
   4   9   9       11.56       19.03      7.62 o
  -8  10   9       24.62       23.21      2.86 o
  -7  10   9        0.79       -0.12      1.07 o
  -6  10   9        0.82        1.42      1.07 o
  -5  10   9       62.44       65.86      3.58 o
  -4  10   9        3.62        2.72      1.11 o
  -3  10   9       29.28       28.83      1.98 o
  -2  10   9       95.95      103.52      3.23 o
  -1  10   9        6.99        7.94      1.18 o
   0  10   9       34.56       25.01      3.37 o
   1  10   9        0.08        0.71      0.89 o
   2  10   9        0.37        0.65      0.81 o
   3  10   9        3.58        2.65      2.17 o
  -7  11   9        0.23        0.43      1.39 o
  -6  11   9        7.74        7.90      1.51 o
  -5  11   9        0.01       -0.02      0.81 o
  -4  11   9       17.06       16.83      1.48 o
  -3  11   9        5.61        4.63      1.30 o
  -2  11   9       22.01       22.67      2.04 o
  -1  11   9       29.96       29.89      3.23 o
   0  11   9        1.30        0.72      0.91 o
   1  11   9        1.25        0.44      0.77 o
   2  11   9       13.21       10.50      1.77 o
  -6  12   9       18.10       14.32      4.07 o
  -5  12   9       14.72       15.46      1.73 o
  -4  12   9        0.01       -0.04      1.52 o
  -3  12   9        2.35        2.06      0.96 o
  -2  12   9        0.07        0.19      0.55 o
  -1  12   9        0.56        0.11      0.86 o
   0  12   9       12.75       10.45      2.81 o
   1  12   9        1.65        1.96      1.56 o
  -4  13   9        3.26        2.07      1.59 o
  -3  13   9      112.37      122.88      7.61 o
  -2  13   9        3.23        3.31      1.30 o
  -1  13   9        3.75        2.41      1.42 o
   0 -14  10       25.76       29.45      2.42 o
   1 -14  10        6.35        7.52      1.99 o
   2 -14  10        0.11       -0.07      0.95 o
   3 -14  10       22.97       27.74      3.31 o
  -2 -13  10        6.47        4.80      1.59 o
  -1 -13  10       30.32       37.41      3.27 o
   0 -13  10      110.12      134.07      6.27 o
   1 -13  10       32.77       39.26      5.30 o
   2 -13  10        5.97        1.93      2.20 o
   3 -13  10        5.45        5.50      3.21 o
   4 -13  10       10.96       10.89      2.78 o
   5 -13  10        2.65        2.93      1.98 o
  -3 -12  10       23.10       26.99      3.10 o
  -2 -12  10       17.50       14.63      1.64 o
  -1 -12  10        3.45        2.86      1.09 o
   0 -12  10        0.78        2.64      1.74 o
   1 -12  10       66.34       72.26      7.59 o
   2 -12  10       14.26       15.02      2.49 o
   3 -12  10       37.23       41.83      7.33 o
   4 -12  10       35.95       -0.64      2.65 o
   5 -12  10        3.42        0.99      2.24 o
   6 -12  10        2.74        0.90      1.61 o
  -4 -11  10       24.79       20.52      3.83 o
  -3 -11  10        3.95        2.61      1.99 o
  -2 -11  10        2.44        5.02      1.32 o
  -1 -11  10      118.22      130.94      4.13 o
   0 -11  10       31.61       29.72      3.42 o
   1 -11  10      154.35      154.75      5.95 o
   2 -11  10        0.38        1.22      1.48 o
   3 -11  10       80.79       97.75      9.54 o
   4 -11  10       49.72       42.42     11.95 o
   5 -11  10      406.63      407.46     10.23 o
   6 -11  10        1.48        3.87      2.21 o
  -5 -10  10       49.43       59.79      5.67 o
  -4 -10  10       22.44       23.59      3.13 o
  -3 -10  10        6.48        3.44      2.65 o
  -2 -10  10       74.56       70.65      2.88 o
  -1 -10  10      969.86     1002.41     17.89 o
   0 -10  10      166.60      163.19      6.86 o
   1 -10  10       40.72       39.76      4.73 o
   2 -10  10       25.26       17.96      2.61 o
   3 -10  10       13.48       17.28      1.96 o
   4 -10  10       45.62       37.39      3.21 o
   5 -10  10       41.38       38.46      3.59 o
   6 -10  10       46.45       48.12      3.33 o
   7 -10  10        3.29        4.09      2.14 o
  -6  -9  10       18.97       19.84      3.74 o
  -5  -9  10        1.34        0.62      1.01 o
  -4  -9  10       19.16       19.53      1.93 o
  -3  -9  10      145.50      138.72      3.93 o
  -2  -9  10      973.17      999.31     23.40 o
  -1  -9  10     1920.06     1994.13     36.53 o
   0  -9  10      174.43      185.31      4.56 o
   1  -9  10      207.42      208.70      8.05 o
   2  -9  10      102.81      168.95     68.45 o
   3  -9  10       32.37       23.07      2.36 o
   4  -9  10      178.56      157.85      6.22 o
   5  -9  10       31.84       39.09      3.76 o
   6  -9  10        0.48        0.71      0.71 o
   7  -9  10       30.48       45.60      6.01 o
  -6  -8  10        0.02        0.32      0.81 o
  -5  -8  10        0.15        0.79      1.03 o
  -4  -8  10       73.54       65.04      3.09 o
  -3  -8  10       13.69       13.18      1.93 o
  -2  -8  10       78.63       66.55      3.12 o
  -1  -8  10       97.88      102.65      4.94 o
   0  -8  10      118.40      110.94      4.17 o
   1  -8  10      105.76       95.59      4.98 o
   2  -8  10       17.55       19.86      1.59 o
   3  -8  10        0.51        0.90      1.26 o
   4  -8  10      145.16      136.29      6.03 o
   5  -8  10       86.80       85.11      3.07 o
   6  -8  10       81.87       82.14      2.91 o
   7  -8  10        4.32        6.90      3.14 o
  -7  -7  10        7.84        7.05      1.72 o
  -6  -7  10      275.04      292.99      6.28 o
  -5  -7  10        2.13        1.12      1.55 o
  -4  -7  10       29.13       29.61      3.87 o
  -3  -7  10       73.31       71.82      3.10 o
  -2  -7  10       42.32       50.57      2.00 o
  -1  -7  10      116.32      120.91     20.73 o
   0  -7  10        1.59        2.12      0.95 o
   1  -7  10      177.38      195.41     11.33 o
   2  -7  10       94.98       89.06      3.56 o
   3  -7  10       17.97       17.32      2.25 o
   4  -7  10        1.38        1.26      1.82 o
   5  -7  10      161.69      158.04      4.38 o
   6  -7  10       18.54       17.90      1.74 o
   7  -7  10        1.13        1.01      1.01 o
   8  -7  10       19.72       25.76      2.57 o
  -7  -6  10        0.55       -0.23      1.00 o
  -6  -6  10       14.95       19.51      2.72 o
  -5  -6  10        0.37        1.81      1.62 o
  -4  -6  10       73.63       73.25      3.26 o
  -3  -6  10       51.96       47.79      2.95 o
  -2  -6  10       57.36       62.25      4.38 o
  -1  -6  10      605.95      584.82      9.33 o
   0  -6  10        2.37        4.25      1.04 o
   1  -6  10      145.06      141.48      3.15 o
   2  -6  10      552.72      583.01     11.03 o
   3  -6  10      159.37      158.22      4.75 o
   4  -6  10      389.17      365.91      8.35 o
   5  -6  10      270.71      289.39      7.42 o
   6  -6  10      254.26      276.47     21.06 o
   7  -6  10       63.10       64.28      5.90 o
   8  -6  10        7.17        6.95      1.84 o
  -8  -5  10        1.32        1.27      1.65 o
  -7  -5  10       23.67       31.26      4.10 o
  -6  -5  10       69.15       74.48      3.59 o
  -5  -5  10        2.18        1.52      1.25 o
  -4  -5  10      255.55      252.48      6.10 o
  -3  -5  10       46.04       43.97      2.29 o
  -2  -5  10      116.37       99.20      1.99 o
  -1  -5  10      251.36      226.30      4.68 o
   0  -5  10       10.17       16.76      1.37 o
   1  -5  10      292.22      284.94      3.57 o
   2  -5  10      130.36      113.54      2.60 o
   3  -5  10       10.84       10.17      0.90 o
   4  -5  10       77.68       77.21      4.08 o
   5  -5  10       37.25       33.50      2.12 o
   6  -5  10      279.59      278.77     17.52 o
   7  -5  10       49.07       59.60      2.32 o
   8  -5  10       10.51        7.57      1.43 o
  -8  -4  10        2.53        0.95      0.76 o
  -7  -4  10       11.42        9.05      2.69 o
  -6  -4  10      482.85      496.01      8.11 o
  -5  -4  10       24.04       30.67      1.90 o
  -4  -4  10       33.73       36.71      1.99 o
  -3  -4  10       26.23       36.15      1.81 o
  -2  -4  10        0.01        8.20      3.20 o
  -1  -4  10       11.93       28.15      2.55 o
   0  -4  10     2600.96     2662.89     37.41 o
   1  -4  10       73.85       75.54      1.63 o
   2  -4  10      266.99      274.79      4.85 o
   3  -4  10        1.87        2.05      0.82 o
   4  -4  10        4.43        4.80      1.02 o
   5  -4  10      346.95      357.03     15.96 o
   6  -4  10      148.64      151.79      4.22 o
   7  -4  10        1.58        1.20      1.22 o
   8  -4  10       15.02        7.54      1.49 o
  -9  -3  10       41.01       56.23      4.76 o
  -8  -3  10       68.74       74.50      5.69 o
  -7  -3  10       38.76       36.69      2.15 o
  -6  -3  10       81.56       96.08      3.58 o
  -5  -3  10      550.80      583.62     10.35 o
  -4  -3  10        1.22        0.45      0.76 o
  -3  -3  10       74.84       65.90      3.60 o
  -2  -3  10      401.66      415.17      5.91 o
  -1  -3  10      564.75      693.41      7.97 o
   0  -3  10     1119.31     1114.26     13.79 o
   1  -3  10       73.80       65.65      1.63 o
   2  -3  10      524.21      483.85      6.56 o
   3  -3  10      311.43      353.79      9.14 o
   4  -3  10      314.14      344.01     11.34 o
   5  -3  10     1400.39     1461.90     47.16 o
   6  -3  10      245.90      250.45      5.30 o
   7  -3  10       42.51       39.86      3.74 o
   8  -3  10        4.99        3.30      1.89 o
  -9  -2  10       17.04       17.86      3.54 o
  -8  -2  10        2.49        2.16      0.95 o
  -7  -2  10      263.23      266.55      5.61 o
  -6  -2  10      531.62      545.10      8.96 o
  -5  -2  10        9.50       11.64      1.53 o
  -4  -2  10       16.82       24.94      1.77 o
  -3  -2  10       30.16       22.98      1.47 o
  -2  -2  10       69.62       57.05      1.89 o
  -1  -2  10     1665.25     1723.57     20.51 o
   0  -2  10      584.41      570.70      7.26 o
   1  -2  10      871.64      991.56     12.13 o
   2  -2  10      689.10      846.95     56.93 o
   3  -2  10      421.16      438.57     15.74 o
   4  -2  10        0.34        0.89      0.99 o
   5  -2  10      285.81      278.46      7.05 o
   6  -2  10      295.39      300.94      6.59 o
   7  -2  10       10.08        8.54      1.94 o
   8  -2  10        0.02        0.15      1.30 o
  -9  -1  10        0.26        0.56      1.12 o
  -8  -1  10       90.96       87.98      4.46 o
  -7  -1  10        0.26        0.57      0.75 o
  -6  -1  10      428.46      460.63     12.73 o
  -5  -1  10       25.40       25.79      2.31 o
  -4  -1  10      822.93      824.10     12.17 o
  -3  -1  10      631.68      693.25      9.55 o
  -2  -1  10     1946.32     2132.03     30.87 o
  -1  -1  10      497.85      492.57      5.69 o
   0  -1  10       46.75       46.68      1.37 o
   1  -1  10     1001.08     1064.51     17.21 o
   2  -1  10     1410.56     1490.57     24.78 o
   3  -1  10       28.02       26.44      3.80 o
   4  -1  10       41.72       30.81      2.36 o
   5  -1  10       60.57       67.04      3.16 o
   6  -1  10       40.58       38.95      2.51 o
   7  -1  10       91.00       85.10      5.42 o
   8  -1  10        7.01        7.61      1.63 o
  -9   0  10        3.79        4.90      1.70 o
  -8   0  10       51.31       53.42      2.99 o
  -7   0  10      287.06      289.03      5.56 o
  -6   0  10      114.30      108.38      3.86 o
  -5   0  10      644.70      641.86     11.32 o
  -4   0  10        1.62        0.90      0.83 o
  -3   0  10      919.37     1080.50     13.68 o
  -2   0  10       68.26       54.54      1.74 o
  -1   0  10        0.35        1.24      0.50 o
   0   0  10        4.16        4.88      2.04 o
   1   0  10      100.49      103.48      2.96 o
   2   0  10        1.90        2.71      0.57 o
   3   0  10       32.29       32.65      2.12 o
   4   0  10       10.23        9.05      1.65 o
   5   0  10       14.99       15.58      2.04 o
   6   0  10       39.87       35.71      3.15 o
   7   0  10        3.95        2.33      1.76 o
   8   0  10       23.10       26.05      2.73 o
  -9   1  10        0.38        1.10      1.51 o
  -8   1  10        8.11       10.60      1.56 o
  -7   1  10      706.38      713.71     13.64 o
  -6   1  10       32.18       29.86      2.20 o
  -5   1  10      346.63      345.34      5.44 o
  -4   1  10      657.67      686.17      7.35 o
  -3   1  10      153.86      161.00      2.66 o
  -2   1  10       94.82       88.63      3.43 o
  -1   1  10       17.63       19.85      1.59 o
   0   1  10      189.25      191.41      2.49 o
   1   1  10      213.15      214.85      3.61 o
   2   1  10      488.11      552.18     14.40 o
   3   1  10      163.88      166.06      4.34 o
   4   1  10       16.16       12.58      2.07 o
   5   1  10       90.96       73.29      4.78 o
   6   1  10      417.96      444.47     13.25 o
   7   1  10        4.73        4.29      1.66 o
  -9   2  10       11.20       10.73      2.01 o
  -8   2  10      274.24      300.97     13.39 o
  -7   2  10      101.68       96.16      4.89 o
  -6   2  10      210.88      202.98      4.70 o
  -5   2  10       54.49       58.56      1.71 o
  -4   2  10      113.45      109.16      2.57 o
  -3   2  10     1012.05     1059.00     16.43 o
  -2   2  10     1939.36     1946.23     36.18 o
  -1   2  10      125.29      101.29      2.45 o
   0   2  10      254.15      257.50      2.82 o
   1   2  10      330.78      364.02      5.29 o
   2   2  10       92.44      104.54      2.39 o
   3   2  10      189.08      196.80      5.80 o
   4   2  10       26.25       25.38      2.81 o
   5   2  10        3.05        0.68      0.97 o
   6   2  10        0.05        0.04      0.86 o
   7   2  10        0.20        0.27      0.99 o
  -9   3  10        4.39        3.92      1.37 o
  -8   3  10        1.91        0.66      1.07 o
  -7   3  10      628.05      621.60     24.52 o
  -6   3  10      219.16      209.80      6.04 o
  -5   3  10      115.17      116.00      2.91 o
  -4   3  10       95.83       94.83      2.89 o
  -3   3  10        2.10        5.30      1.10 o
  -2   3  10       77.53       71.60      1.48 o
  -1   3  10      519.51      576.19      5.93 o
   0   3  10      272.90      293.64      3.19 o
   1   3  10       60.22       51.65      1.81 o
   2   3  10      327.23      338.26      5.56 o
   3   3  10        0.05        1.24      1.07 o
   4   3  10       61.57       46.42      2.60 o
   5   3  10        4.20        3.93      1.71 o
   6   3  10        1.53        3.36      1.55 o
   7   3  10       53.40       66.56      3.00 o
  -9   4  10        2.22        1.18      0.82 o
  -8   4  10       33.97       31.06      4.76 o
  -7   4  10      161.67      172.76      9.43 o
  -6   4  10      552.71      578.05     13.24 o
  -5   4  10      153.97      144.20      3.91 o
  -4   4  10        5.12        6.11      1.52 o
  -3   4  10       72.49       69.83      1.56 o
  -2   4  10       99.89      101.38      1.65 o
  -1   4  10       89.37       87.87      2.00 o
   0   4  10      143.38      161.31      2.71 o
   1   4  10      186.93      188.68      4.16 o
   2   4  10      104.65      109.07      2.93 o
   3   4  10        7.48       12.74      2.00 o
   4   4  10        0.12       -0.25      1.01 o
   5   4  10       29.24       27.51      2.50 o
   6   4  10       12.91       14.22      1.90 o
  -9   5  10        6.12        6.78      3.07 o
  -8   5  10       15.04       14.12      3.05 o
  -7   5  10       82.84       71.26      4.67 o
  -6   5  10       29.78       31.87      1.81 o
  -5   5  10       19.37       18.47      1.77 o
  -4   5  10       31.56       30.70      2.30 o
  -3   5  10       16.63       10.03      0.96 o
  -2   5  10       59.94       62.89      1.38 o
  -1   5  10       62.98       67.46      1.31 o
   0   5  10       28.13       29.77      1.38 o
   1   5  10       96.39      101.54      3.13 o
   2   5  10      142.63      134.67      3.87 o
   3   5  10        4.94        3.71      1.14 o
   4   5  10       11.28       12.30      1.78 o
   5   5  10       38.80       45.32     12.02 o
   6   5  10        1.06        2.08      1.94 o
  -9   6  10       38.01       34.44      4.26 o
  -8   6  10       91.74       95.40      3.99 o
  -7   6  10       26.87       24.60      2.23 o
  -6   6  10      100.30      105.50      4.26 o
  -5   6  10        0.95        2.45      1.30 o
  -4   6  10       20.07       19.86      2.18 o
  -3   6  10        5.10        4.58      1.17 o
  -2   6  10      135.62      142.35      2.82 o
  -1   6  10       41.69       38.41      1.49 o
   0   6  10       62.05       62.97      2.16 o
   1   6  10        4.39        4.48      0.83 o
   2   6  10      780.74      811.37     13.90 o
   3   6  10        4.48        5.04      0.99 o
   4   6  10       69.97       72.69      5.88 o
   5   6  10       55.59       63.25      4.98 o
  -9   7  10       23.12       24.93      4.96 o
  -8   7  10        0.20        0.17      0.74 o
  -7   7  10        0.51        1.07      0.93 o
  -6   7  10      113.48      118.42      6.24 o
  -5   7  10      188.45      192.95      4.71 o
  -4   7  10      541.07      550.05      8.12 o
  -3   7  10        0.03        0.21      0.86 o
  -2   7  10      118.13      126.10      3.39 o
  -1   7  10        2.60        2.79      0.98 o
   0   7  10      336.17      357.13      6.43 o
   1   7  10      427.26      444.38      8.24 o
   2   7  10      531.76      554.01     10.81 o
   3   7  10       74.64       62.95     13.29 o
   4   7  10        6.52        9.89      2.43 o
   5   7  10       20.73       25.70      2.94 o
  -8   8  10       14.43       14.02      2.81 o
  -7   8  10        0.56        0.38      1.07 o
  -6   8  10       67.86       67.94      4.50 o
  -5   8  10      210.12      196.92      5.35 o
  -4   8  10      279.13      284.15      5.46 o
  -3   8  10       97.27      109.09      3.62 o
  -2   8  10        1.50        2.54      1.07 o
  -1   8  10        0.88        1.46      0.85 o
   0   8  10     2170.49     2359.32     39.64 o
   1   8  10      487.89      518.97      9.52 o
   2   8  10      284.48      276.47     16.89 o
   3   8  10       39.32       39.42      6.83 o
   4   8  10       70.22       82.99      4.46 o
  -8   9  10        8.03        5.72      2.13 o
  -7   9  10        8.58        8.40      1.96 o
  -6   9  10       47.25       56.14      4.18 o
  -5   9  10       55.37       56.26      3.02 o
  -4   9  10        4.49        4.18      1.13 o
  -3   9  10       25.50       23.38      2.43 o
  -2   9  10       22.09       23.94      1.84 o
  -1   9  10       73.43       79.14      3.67 o
   0   9  10      118.57      114.15      2.83 o
   1   9  10       20.44       19.02      1.67 o
   2   9  10       15.40       16.35      2.93 o
   3   9  10        0.03       -1.28      1.53 o
  -7  10  10       10.38        8.77      2.33 o
  -6  10  10       23.22       21.20      3.64 o
  -5  10  10        7.02        6.83      1.48 o
  -4  10  10      102.54      105.04      3.07 o
  -3  10  10        3.86        3.97      1.21 o
  -2  10  10        1.00        0.32      0.73 o
  -1  10  10        3.98        5.46      1.73 o
   0  10  10       37.86       39.25      4.24 o
   1  10  10        2.05        2.72      1.05 o
   2  10  10       13.88       12.06      2.26 o
   3  10  10        6.45        4.70      2.86 o
  -7  11  10       22.29       26.64      2.46 o
  -6  11  10        5.14        7.53      2.72 o
  -5  11  10       10.12       15.90      4.75 o
  -4  11  10        1.72        2.33      0.91 o
  -3  11  10        0.01        0.60      1.01 o
  -2  11  10        3.62        2.95      1.02 o
  -1  11  10        8.06       11.57      2.23 o
   0  11  10       29.19       26.12      5.62 o
   1  11  10        0.32        0.99      0.74 o
   2  11  10        2.16        1.82      1.26 o
  -6  12  10       15.34       18.02      2.62 o
  -5  12  10        5.12        2.99      1.80 o
  -4  12  10        2.42        1.53      0.95 o
  -3  12  10        0.00       -0.24      0.62 o
  -2  12  10        0.08       -0.41      0.54 o
  -1  12  10        0.06       -0.30      0.64 o
   0  12  10       35.14       38.99      4.02 o
  -3  13  10       40.04       53.26      4.88 o
   0 -14  11        0.80        1.77      1.12 o
   1 -14  11        0.15       -0.12      0.94 o
   2 -14  11       13.84       12.57      3.39 o
  -2 -13  11        7.48        9.67      3.24 o
  -1 -13  11       82.04       80.87      5.62 o
   0 -13  11        9.16       10.88      2.48 o
   1 -13  11       21.49       21.21      2.81 o
   2 -13  11       46.49       50.26      3.51 o
   3 -13  11        0.02        1.13      2.28 o
  -3 -12  11        5.38        4.39      1.92 o
  -2 -12  11        1.37        1.90      1.27 o
  -1 -12  11       30.32       27.11      1.75 o
   0 -12  11       22.41       24.26      3.64 o
   1 -12  11      121.91      144.11      5.68 o
   2 -12  11       12.29       12.08      1.95 o
   3 -12  11        2.56        1.97      2.74 o
   4 -12  11       40.22       38.40      3.66 o
   5 -12  11        8.19        5.40      1.40 o
  -4 -11  11       18.86       12.17      4.42 o
  -3 -11  11       34.39       35.36      3.70 o
  -2 -11  11       58.74       50.21      4.36 o
  -1 -11  11        1.74        3.01      1.18 o
   0 -11  11       31.54       23.04      7.48 o
   1 -11  11        9.95       21.20      4.03 o
   2 -11  11       56.00       55.51      3.13 o
   3 -11  11       24.96       26.34      5.40 o
   4 -11  11       32.10       28.91      8.70 o
   5 -11  11      112.33      112.61      5.16 o
   6 -11  11        5.15        4.76      1.66 o
  -5 -10  11        2.21        2.67      2.01 o
  -4 -10  11        4.40        3.51      1.78 o
  -3 -10  11      247.94      251.28      7.41 o
  -2 -10  11        0.05        0.71      0.85 o
  -1 -10  11      532.67      535.16     13.40 o
   0 -10  11      333.94      347.79     10.30 o
   1 -10  11      413.58      409.81     17.61 o
   2 -10  11        2.46        2.98      1.37 o
   3 -10  11       55.07       62.47      2.89 o
   4 -10  11        3.86        6.02      2.38 o
   5 -10  11       45.42       42.22      3.57 o
   6 -10  11        1.29        1.17      1.80 o
  -6  -9  11        1.53       -0.04      1.60 o
  -5  -9  11        0.14        0.47      0.85 o
  -4  -9  11        0.00       -0.31      0.77 o
  -3  -9  11      233.32      235.65      9.10 o
  -2  -9  11      225.00      222.67      5.48 o
  -1  -9  11     1660.60     1688.98     34.31 o
   0  -9  11      539.19      541.38     12.04 o
   1  -9  11     1777.69     1881.94     55.58 o
   2  -9  11        0.28        1.90      1.19 o
   3  -9  11      725.31      655.44     13.42 o
   4  -9  11       41.88       33.20     10.43 o
   5  -9  11        0.05       -0.08      0.91 o
   6  -9  11        0.10       -0.31      1.39 o
   7  -9  11       42.05       51.57      3.96 o
  -6  -8  11        8.26        6.21      1.32 o
  -5  -8  11       74.58       70.90      2.99 o
  -4  -8  11       25.56       20.12      3.44 o
  -3  -8  11      106.77      108.53      6.16 o
  -2  -8  11     1887.54     1888.05     49.46 o
  -1  -8  11      183.58      182.61      5.98 o
   0  -8  11      340.70      338.57      7.86 o
   1  -8  11       10.84       12.32      2.20 o
   2  -8  11        5.74        5.79      1.39 o
   3  -8  11       39.58       32.44      2.63 o
   4  -8  11       15.77       19.32      6.93 o
   5  -8  11      113.34      116.76      5.90 o
   6  -8  11       48.80       54.84      4.08 o
   7  -8  11       16.36       15.03      2.73 o
  -7  -7  11        0.66        0.85      1.08 o
  -6  -7  11        5.54        5.57      1.44 o
  -5  -7  11      184.12      190.12      7.30 o
  -4  -7  11      259.50      262.34      7.20 o
  -3  -7  11       58.02       61.86      2.66 o
  -2  -7  11      139.50      141.98      5.06 o
  -1  -7  11       84.26       80.25      2.86 o
   0  -7  11       96.37       91.64      2.82 o
   1  -7  11       97.59      100.93      2.69 o
   2  -7  11      116.74      121.75      3.83 o
   3  -7  11        2.19        4.70      1.67 o
   4  -7  11       18.67       18.19      6.51 o
   5  -7  11       52.56       57.71      3.80 o
   6  -7  11        0.71        1.32      2.07 o
   7  -7  11        1.24        1.31      1.30 o
  -7  -6  11        0.59        0.66      0.81 o
  -6  -6  11      103.92      117.39      6.86 o
  -5  -6  11        2.23        1.96      1.26 o
  -4  -6  11       26.53       26.15      2.15 o
  -3  -6  11      132.07      126.12      4.14 o
  -2  -6  11        3.40        5.61      1.70 o
  -1  -6  11        1.17        2.56      0.86 o
   0  -6  11      180.15      174.28      3.63 o
   1  -6  11       99.99       95.37      2.33 o
   2  -6  11       30.03       31.05      2.16 o
   3  -6  11       77.02       80.29      3.47 o
   4  -6  11      132.53      141.73      9.26 o
   5  -6  11        5.16        4.50      1.94 o
   6  -6  11        0.19        0.16      0.60 o
   7  -6  11       10.91       10.63      2.91 o
   8  -6  11        0.26        0.54      1.10 o
  -8  -5  11        1.41        1.81      1.61 o
  -7  -5  11       32.34       33.04      3.04 o
  -6  -5  11        0.04        0.01      0.68 o
  -5  -5  11        0.00       -0.20      0.97 o
  -4  -5  11      142.67      128.88      4.10 o
  -3  -5  11       10.83       16.17      1.42 o
  -2  -5  11      103.77      101.97      4.15 o
  -1  -5  11      387.07      386.21      6.97 o
   0  -5  11       23.75       21.95      1.07 o
   1  -5  11      370.73      363.21      5.78 o
   2  -5  11      240.88      244.60      4.28 o
   3  -5  11      162.82      153.74      4.04 o
   4  -5  11      217.33      226.74      8.62 o
   5  -5  11       41.59       40.31      2.55 o
   6  -5  11      166.98      176.47      5.03 o
   7  -5  11        3.89        3.40      1.07 o
   8  -5  11        0.17       -0.94      1.92 o
  -8  -4  11       33.35       33.14      3.02 o
  -7  -4  11        1.70        3.42      1.52 o
  -6  -4  11      291.92      301.13      6.35 o
  -5  -4  11      157.21      152.02      3.63 o
  -4  -4  11      165.02      178.31      5.14 o
  -3  -4  11       27.45       30.65      1.61 o
  -2  -4  11      320.59      346.42     22.45 o
  -1  -4  11       81.41      119.12      2.14 o
   0  -4  11      153.16      162.58      2.32 o
   1  -4  11      455.85      490.88      6.40 o
   2  -4  11      413.76      404.89      6.50 o
   3  -4  11       84.03       78.18      3.59 o
   4  -4  11       70.07       67.47      3.55 o
   5  -4  11        5.00       12.27      5.55 o
   6  -4  11        2.17        2.82      1.06 o
   7  -4  11       19.11       19.30      1.67 o
   8  -4  11        8.89        4.85      1.61 o
  -8  -3  11       16.21       17.05      1.42 o
  -7  -3  11       16.96       15.43      1.45 o
  -6  -3  11        3.69        4.79      1.70 o
  -5  -3  11      366.28      373.67      9.56 o
  -4  -3  11      156.45      161.66      3.42 o
  -3  -3  11       17.41       24.82      2.13 o
  -2  -3  11       17.49       11.64      1.10 o
  -1  -3  11      558.75      611.14      7.52 o
   0  -3  11       78.40      103.71      1.89 o
   1  -3  11       91.94       93.81      1.67 o
   2  -3  11        1.11        1.44      0.83 o
   3  -3  11        2.79        3.39      1.29 o
   4  -3  11        0.01        1.25      1.09 o
   5  -3  11      382.99      405.28      9.38 o
   6  -3  11       95.27       97.05      3.63 o
   7  -3  11        0.53        0.59      0.85 o
   8  -3  11       20.76        9.85      2.55 o
  -9  -2  11       15.66       16.18      5.79 o
  -8  -2  11        9.03        8.69      1.41 o
  -7  -2  11        7.04        6.10      1.40 o
  -6  -2  11      659.60      675.73     11.30 o
  -5  -2  11      192.57      195.96      4.27 o
  -4  -2  11       67.26       76.52      8.06 o
  -3  -2  11       58.56       57.14      1.82 o
  -2  -2  11      191.48      187.33      2.67 o
  -1  -2  11      180.65      183.21      3.19 o
   0  -2  11        8.14       10.25      0.83 o
   1  -2  11      152.90      172.37      2.70 o
   2  -2  11      232.92      230.25      5.20 o
   3  -2  11       17.04       21.68      2.94 o
   4  -2  11      243.63      238.17      6.24 o
   5  -2  11       62.42       52.28      8.75 o
   6  -2  11       91.17       93.76      3.55 o
   7  -2  11       10.14       12.72      2.20 o
   8  -2  11       18.76       21.75      2.68 o
  -9  -1  11        2.52        2.66      1.36 o
  -8  -1  11        0.89        0.68      0.93 o
  -7  -1  11       15.04       16.60      1.59 o
  -6  -1  11      479.59      470.69     10.85 o
  -5  -1  11       11.26       12.39      1.47 o
  -4  -1  11      219.48      237.82      4.52 o
  -3  -1  11       29.95       37.13      1.75 o
  -2  -1  11      470.12      483.60      7.26 o
  -1  -1  11        8.85        6.97      0.64 o
   0  -1  11       17.92       14.77      0.95 o
   1  -1  11       34.03       37.22      1.64 o
   2  -1  11        8.02       17.17      4.98 o
   3  -1  11      234.83      225.87      4.86 o
   4  -1  11       24.34       19.50      5.36 o
   5  -1  11       31.48       36.43      2.69 o
   6  -1  11      149.25      161.55      5.22 o
   7  -1  11       91.66      102.59      4.91 o
  -9   0  11        1.01        3.28      1.43 o
  -8   0  11        0.22        0.17      0.95 o
  -7   0  11        0.89        1.08      0.84 o
  -6   0  11       45.12       43.76      2.29 o
  -5   0  11      490.94      490.14     11.47 o
  -4   0  11      648.27      630.42      9.98 o
  -3   0  11       24.52       19.09      0.88 o
  -2   0  11      104.47      119.08      2.74 o
  -1   0  11      206.58      239.53      4.71 o
   0   0  11       80.86       77.41      1.98 o
   1   0  11       65.93       69.87      3.04 o
   2   0  11       75.02       84.52      2.28 o
   3   0  11       68.87       62.99      2.73 o
   4   0  11       42.68       43.04      2.62 o
   5   0  11      306.17      292.45      7.50 o
   6   0  11       13.07        9.18      1.87 o
   7   0  11        6.98        3.97      1.54 o
  -9   1  11      113.98      120.89      6.09 o
  -8   1  11       14.20       15.87      1.71 o
  -7   1  11       32.80       39.68      5.99 o
  -6   1  11      610.49      581.98     19.62 o
  -5   1  11      375.76      376.78      7.04 o
  -4   1  11      378.33      363.72      7.77 o
  -3   1  11       35.92       38.11      2.00 o
  -2   1  11      453.45      505.27      7.75 o
  -1   1  11      835.15      831.58     12.79 o
   0   1  11      758.94      847.27     11.03 o
   1   1  11       29.98       39.00      1.78 o
   2   1  11        0.54        0.21      0.43 o
   3   1  11       66.57       62.47      3.53 o
   4   1  11        2.46        6.48      2.44 o
   5   1  11      247.60      209.49      6.22 o
   6   1  11       52.33       42.71      2.51 o
   7   1  11       28.53       26.36      2.32 o
  -9   2  11      209.51      213.25     23.51 o
  -8   2  11      401.84      410.67     21.55 o
  -7   2  11        5.81       62.61     47.38 o
  -6   2  11      178.61      161.80      5.67 o
  -5   2  11       93.68       95.15      4.14 o
  -4   2  11      311.03      320.61      5.38 o
  -3   2  11        1.36       -0.13      0.58 o
  -2   2  11      667.00      780.42     11.89 o
  -1   2  11      381.49      393.99      4.84 o
   0   2  11       38.34       30.88      1.68 o
   1   2  11      579.99      607.69      8.02 o
   2   2  11       57.64       51.76      1.67 o
   3   2  11       10.84       16.00      4.00 o
   4   2  11      320.93      285.03      6.20 o
   5   2  11       99.42       92.59      3.33 o
   6   2  11       75.36       80.26      3.67 o
   7   2  11        8.89        9.36      1.66 o
  -9   3  11       13.66        6.71      2.87 o
  -8   3  11      228.15      224.76      6.57 o
  -7   3  11      199.64      222.99      8.30 o
  -6   3  11     2977.79     3028.02     59.85 o
  -5   3  11        2.16        2.59      0.97 o
  -4   3  11       10.62       21.16      5.40 o
  -3   3  11      724.41      831.05     11.58 o
  -2   3  11       12.14       12.36      1.00 o
  -1   3  11       15.05       19.20      1.05 o
   0   3  11       18.61       34.61      1.44 o
   1   3  11      521.58      502.85      7.72 o
   2   3  11       43.62       40.27      1.96 o
   3   3  11       15.14       13.53      1.72 o
   4   3  11       62.48       48.80      2.59 o
   5   3  11        6.89        7.28      1.84 o
   6   3  11       18.71       20.29      2.18 o
  -9   4  11        0.39        0.74      2.09 o
  -8   4  11       55.23       48.34      4.55 o
  -7   4  11       15.15       28.12      3.54 o
  -6   4  11      195.39      213.39     14.34 o
  -5   4  11       53.91       53.23      2.97 o
  -4   4  11        0.21        0.20      0.95 o
  -3   4  11        0.78        1.62      0.77 o
  -2   4  11      245.13      258.67      4.44 o
  -1   4  11      252.49      250.68      3.14 o
   0   4  11       76.41       76.96      2.14 o
   1   4  11        0.79        0.86      0.94 o
   2   4  11       35.37       41.56      4.06 o
   3   4  11        2.79        2.59      1.13 o
   4   4  11        0.69        0.99      1.17 o
   5   4  11       14.12       13.78      1.91 o
   6   4  11       53.38       56.81      3.14 o
  -9   5  11        2.04        1.76      2.36 o
  -8   5  11      167.94      175.90      7.44 o
  -7   5  11      251.27      253.21      8.31 o
  -6   5  11       60.66       64.73      2.54 o
  -5   5  11      144.33      150.38      4.14 o
  -4   5  11       34.64       30.16      2.34 o
  -3   5  11      127.47      148.51      3.60 o
  -2   5  11       88.40       95.67      2.82 o
  -1   5  11      216.69      204.17      3.91 o
   0   5  11      468.42      470.36      7.01 o
   1   5  11      638.81      658.61     11.44 o
   2   5  11        1.45        1.61      0.94 o
   3   5  11      103.61      101.14      4.04 o
   4   5  11       15.68       13.13      1.97 o
   5   5  11        2.34        2.06      1.91 o
   6   5  11       26.64       26.79      3.18 o
  -9   6  11       11.57       10.68      3.10 o
  -8   6  11       15.15       14.85      2.22 o
  -7   6  11      116.64      115.69      8.66 o
  -6   6  11       15.42       12.48      1.62 o
  -5   6  11        1.41        2.29      1.23 o
  -4   6  11       53.74       55.03      3.01 o
  -3   6  11        2.59        3.22      1.27 o
  -2   6  11        4.62        5.54      0.85 o
  -1   6  11      236.59      241.66      3.95 o
   0   6  11      339.50      339.72      5.29 o
   1   6  11       15.06       14.52      1.35 o
   2   6  11        5.17        5.30      1.17 o
   3   6  11        0.18        0.60      0.72 o
   4   6  11        6.16        8.47      2.21 o
   5   6  11        0.22       -0.44      1.53 o
  -9   7  11        0.94        1.06      2.43 o
  -8   7  11        2.36        2.59      1.30 o
  -7   7  11       34.05       30.29      2.02 o
  -6   7  11      331.58      343.33      8.41 o
  -5   7  11        7.30        6.02      1.44 o
  -4   7  11       13.23        9.84      1.43 o
  -3   7  11        9.17        8.00      1.91 o
  -2   7  11       22.12       18.67      1.50 o
  -1   7  11       23.54       22.34      1.77 o
   0   7  11       23.71       21.33      1.57 o
   1   7  11       44.49       52.74      2.79 o
   2   7  11      305.70      309.29     15.67 o
   3   7  11      158.10      154.06     32.80 o
   4   7  11        5.97        6.00      2.00 o
   5   7  11      102.65      109.98      7.31 o
  -8   8  11       35.44       41.24      3.84 o
  -7   8  11       23.39       18.14      2.26 o
  -6   8  11       16.38       14.72      3.10 o
  -5   8  11        0.96        1.54      1.55 o
  -4   8  11       41.38       35.72      2.57 o
  -3   8  11        0.53        1.72      0.98 o
  -2   8  11        1.75        3.56      1.02 o
  -1   8  11       49.26       71.23     15.17 o
   0   8  11      170.50      162.68      4.01 o
   1   8  11       26.58       25.24      1.82 o
   2   8  11       71.35       69.44      3.43 o
   3   8  11      146.38      123.08     28.12 o
   4   8  11        0.03        0.45      1.16 o
  -8   9  11       15.98       13.74      2.65 o
  -7   9  11        1.90        1.34      1.31 o
  -6   9  11       63.28       62.60      4.83 o
  -5   9  11        8.29        6.34      1.99 o
  -4   9  11        5.93        6.58      1.13 o
  -3   9  11        0.31        0.28      0.71 o
  -2   9  11        8.41        9.34      1.20 o
  -1   9  11        0.20        0.27      1.16 o
   0   9  11      156.30      148.88      6.14 o
   1   9  11       97.48       86.47      4.61 o
   2   9  11       34.11       37.57      3.11 o
   3   9  11       10.42        5.27      1.75 o
  -7  10  11        2.56        2.77      1.72 o
  -6  10  11       25.23       25.09      4.01 o
  -5  10  11        5.92        5.46      1.22 o
  -4  10  11       96.27       99.30      3.55 o
  -3  10  11        1.66        0.45      0.76 o
  -2  10  11        2.06        2.45      1.28 o
  -1  10  11       26.62       30.06      2.44 o
   0  10  11      114.58      102.33      2.91 o
   1  10  11        7.44        6.24      2.36 o
   2  10  11       35.31       33.06      7.16 o
  -6  11  11        0.61        0.82      1.37 o
  -5  11  11        2.10       12.57     10.75 o
  -4  11  11       62.28       62.19      2.10 o
  -3  11  11       92.07       96.06      7.43 o
  -2  11  11        8.06       12.14      3.55 o
  -1  11  11       29.70       30.98      3.14 o
   0  11  11        5.56        4.60      1.25 o
   1  11  11        7.11        5.07      1.65 o
  -5  12  11        0.03       14.57     11.46 o
  -4  12  11        1.78        1.06      1.30 o
  -3  12  11        0.00        0.01      0.79 o
  -2  12  11       11.88       13.27      1.61 o
  -1  12  11        0.00        0.64      2.03 o
  -1 -13  12        4.12        5.08      1.47 o
   0 -13  12       96.91      123.28     13.86 o
   1 -13  12        9.75        9.27      2.04 o
   2 -13  12       29.02       33.44      3.43 o
   3 -13  12        0.98        0.13      1.27 o
   4 -13  12        0.80       -0.13      3.21 o
  -3 -12  12        0.05        0.22      0.95 o
  -2 -12  12        9.06        6.10      2.46 o
  -1 -12  12        4.07        2.49      1.83 o
   0 -12  12       40.25       46.14      4.55 o
   1 -12  12        1.50        0.01      1.07 o
   2 -12  12        1.36        1.33      1.07 o
   4 -12  12        6.19        5.29      3.11 o
   5 -12  12       27.20       31.24      3.53 o
  -4 -11  12        4.29        8.51      3.02 o
  -3 -11  12       70.76       70.53      4.55 o
  -2 -11  12       10.86        8.10      2.20 o
  -1 -11  12        0.18        0.29      0.78 o
   0 -11  12        7.65        7.36      2.55 o
   1 -11  12        0.07        0.14      0.94 o
   2 -11  12        1.77        1.74      1.10 o
   3 -11  12       43.00       43.91      4.23 o
   4 -11  12        1.96        1.57      1.69 o
   5 -11  12        0.22        0.49      1.08 o
   6 -11  12        2.53        2.19      1.46 o
  -5 -10  12        1.35        0.83      1.61 o
  -4 -10  12       33.37       28.45      2.95 o
  -3 -10  12        3.62        3.15      1.80 o
  -2 -10  12       26.64       27.14      2.85 o
  -1 -10  12       39.64       37.08      2.01 o
   0 -10  12      114.45      103.50      8.76 o
   1 -10  12        0.44        0.30      0.84 o
   2 -10  12      392.66      388.10     11.77 o
   3 -10  12       88.71       96.43      4.27 o
   4 -10  12      225.66      226.84      8.66 o
   5 -10  12        0.28        1.83      1.79 o
   6 -10  12        6.87        8.82      2.22 o
  -6  -9  12        0.53        1.01      2.04 o
  -5  -9  12       28.44       24.79      3.11 o
  -4  -9  12       15.27       17.05      3.11 o
  -3  -9  12        0.71        1.33      1.97 o
  -2  -9  12      339.48      357.79      9.33 o
  -1  -9  12      104.54       98.52      3.46 o
   0  -9  12      607.30      583.72     13.27 o
   1  -9  12      138.91      141.55     15.87 o
   2  -9  12       30.00       28.99      3.57 o
   3  -9  12      179.08      199.74      5.40 o
   4  -9  12        0.00        0.33      1.22 o
   5  -9  12       32.50       28.54      3.38 o
   6  -9  12        7.75        8.21      2.32 o
   7  -9  12        0.83       -0.53      1.40 o
  -6  -8  12        0.02        0.73      0.81 o
  -5  -8  12       13.28       11.62      1.63 o
  -4  -8  12        0.09        1.16      1.56 o
  -3  -8  12        2.40        3.63      2.39 o
  -2  -8  12       38.98       47.83      6.28 o
  -1  -8  12        0.87        2.67      1.19 o
   0  -8  12       31.87       28.71      3.89 o
   1  -8  12      186.09      187.56      5.42 o
   2  -8  12       10.39        9.60      1.49 o
   3  -8  12      139.43      123.53      4.26 o
   4  -8  12      126.92      134.93      6.92 o
   5  -8  12        0.19        0.63      1.55 o
   6  -8  12       40.39       49.98      3.85 o
   7  -8  12       11.70        7.49      7.30 o
  -7  -7  12        8.84        6.22      1.45 o
  -6  -7  12       12.24       16.87      1.77 o
  -5  -7  12      110.61      101.39      4.05 o
  -4  -7  12       83.92       87.39      3.22 o
  -3  -7  12      515.29      558.20     12.54 o
  -2  -7  12       54.69       52.31      3.75 o
  -1  -7  12      199.44      177.19      4.16 o
   0  -7  12       50.42       39.16      2.14 o
   1  -7  12      775.02      789.39     13.24 o
   2  -7  12        7.16        9.11      1.58 o
   3  -7  12       26.16       22.78      2.29 o
   4  -7  12      181.55      176.24     11.17 o
   5  -7  12       17.61       24.93      3.23 o
   6  -7  12        2.00        4.49      2.08 o
   7  -7  12        9.02       11.61      2.75 o
  -7  -6  12       40.27       43.94      2.17 o
  -6  -6  12       23.11       20.10     14.30 o
  -5  -6  12       10.02        5.61      2.55 o
  -4  -6  12       77.60       76.61      3.52 o
  -3  -6  12        9.85       13.41      2.40 o
  -2  -6  12       36.31       35.92      2.72 o
  -1  -6  12      329.74      312.11      6.07 o
   0  -6  12       18.77       22.28      1.65 o
   1  -6  12      505.85      491.39     10.28 o
   2  -6  12       44.75       38.47      2.27 o
   3  -6  12       31.70       37.56      3.57 o
   4  -6  12      431.83      483.48     24.66 o
   5  -6  12       63.03       70.12      4.20 o
   6  -6  12        2.01        3.86      1.72 o
   7  -6  12       27.57       31.10      3.57 o
  -8  -5  12        5.13        5.21      1.85 o
  -7  -5  12       62.81       70.43      3.45 o
  -6  -5  12       43.46       43.11      2.47 o
  -5  -5  12        0.11        0.63      0.94 o
  -4  -5  12      206.90      201.93      4.68 o
  -3  -5  12       35.54       41.37      3.01 o
  -2  -5  12      117.56      109.64      4.43 o
  -1  -5  12      326.80      360.98     26.09 o
   0  -5  12       65.59       62.68      1.57 o
   1  -5  12       22.91       18.49      1.05 o
   2  -5  12      116.70      119.89      2.85 o
   3  -5  12      140.02      131.15      4.48 o
   4  -5  12       14.14       16.29      2.85 o
   5  -5  12      389.71      391.97     12.19 o
   6  -5  12      121.45      130.66      6.37 o
   7  -5  12       49.96       55.83      5.31 o
  -8  -4  12       34.54       32.46      2.14 o
  -7  -4  12        0.34        0.81      1.22 o
  -6  -4  12      115.51      118.97      3.99 o
  -5  -4  12       50.75       55.75      2.66 o
  -4  -4  12       16.84       14.47      1.49 o
  -3  -4  12       84.98       89.23      3.51 o
  -2  -4  12        8.44        8.78      1.16 o
  -1  -4  12     1023.85     1136.26     17.28 o
   0  -4  12        2.48        4.90      0.59 o
   1  -4  12      924.70      990.85     15.36 o
   2  -4  12      553.38      521.91      9.15 o
   3  -4  12       88.47       88.78      3.85 o
   4  -4  12     1585.31     1601.53     33.29 o
   5  -4  12      177.62      176.70      5.80 o
   6  -4  12       18.99       18.20      2.62 o
   7  -4  12        9.02        8.29      1.75 o
  -8  -3  12       94.06       95.92      2.68 o
  -7  -3  12      101.01      102.31      3.78 o
  -6  -3  12        3.05        3.83      1.33 o
  -5  -3  12      165.68      160.35      4.40 o
  -4  -3  12      187.82      192.13      5.35 o
  -3  -3  12       59.92       69.70      2.55 o
  -2  -3  12      591.33      567.47      8.92 o
  -1  -3  12      233.65      257.55      3.64 o
   0  -3  12       13.99       17.86      0.80 o
   1  -3  12       13.11       13.81      1.18 o
   2  -3  12      429.08      454.41     14.27 o
   3  -3  12     1284.19     1317.33     26.39 o
   4  -3  12      224.18      232.81      8.26 o
   5  -3  12       15.53       14.52      2.93 o
   6  -3  12       45.12       49.48      2.43 o
   7  -3  12        0.15       -0.16      1.17 o
  -9  -2  12        2.19        1.19      1.20 o
  -8  -2  12       17.75       16.96      1.70 o
  -7  -2  12       17.68       16.82      1.81 o
  -6  -2  12      260.42      249.75      5.70 o
  -5  -2  12        4.00        4.05      1.42 o
  -4  -2  12        0.46        0.56      0.76 o
  -3  -2  12     1082.22     1141.69     16.34 o
  -2  -2  12     1271.66     1338.65     21.88 o
  -1  -2  12      252.48      258.60      3.67 o
   0  -2  12       48.68       51.99      1.55 o
   1  -2  12      557.57      517.22      8.00 o
   2  -2  12      573.80      550.60     11.07 o
   3  -2  12      376.17      395.58     39.39 o
   4  -2  12        0.27        0.31      1.54 o
   5  -2  12        0.91        1.02      0.94 o
   6  -2  12      187.00      187.58      4.51 o
   7  -2  12       26.65       30.64      2.47 o
  -9  -1  12       18.33       13.22      2.58 o
  -8  -1  12       10.28        8.96      1.57 o
  -7  -1  12       42.58       42.15      2.07 o
  -6  -1  12       14.93       14.99      1.65 o
  -5  -1  12      831.83      823.14     12.57 o
  -4  -1  12      412.51      413.77      6.82 o
  -3  -1  12      739.71      750.86      9.82 o
  -2  -1  12        2.81        2.98      1.57 o
  -1  -1  12       38.70       42.27      1.83 o
   0  -1  12        5.56        6.68      0.73 o
   1  -1  12      104.46       90.84      2.60 o
   2  -1  12       47.94       55.70     13.73 o
   3  -1  12      135.22      130.01      6.26 o
   4  -1  12       33.00       23.94     17.27 o
   5  -1  12      179.62      171.49      4.43 o
   6  -1  12       52.30       59.08      3.52 o
   7  -1  12        6.97        6.21      2.98 o
  -9   0  12        1.65        0.86      1.25 o
  -8   0  12       92.46      101.60      3.78 o
  -7   0  12       47.90       51.27      2.14 o
  -6   0  12       10.09       13.52      1.52 o
  -5   0  12      148.88      138.97      3.69 o
  -4   0  12      369.68      360.78      8.18 o
  -3   0  12       25.19       22.89      1.10 o
  -2   0  12       61.81       46.57      3.03 o
  -1   0  12        0.03        0.59      0.90 o
   0   0  12        7.99       10.17      2.05 o
   1   0  12      408.02      429.44      7.63 o
   2   0  12       14.36       11.32      4.80 o
   3   0  12        3.14        2.52      1.76 o
   4   0  12       38.67       38.55      2.83 o
   5   0  12       25.90       20.58      2.73 o
   6   0  12       24.76       26.19      1.97 o
   7   0  12        6.08        4.96      2.23 o
  -9   1  12       35.17       33.72      8.78 o
  -8   1  12       13.02       12.57      1.72 o
  -7   1  12      157.85      156.06      7.99 o
  -6   1  12      667.73      721.49     15.62 o
  -5   1  12       20.89       43.15     15.66 o
  -4   1  12      148.22      134.33      3.79 o
  -3   1  12       90.72       76.75      1.96 o
  -2   1  12      482.83      479.56      7.62 o
  -1   1  12        9.94        9.28      1.15 o
   0   1  12      101.40      121.13      2.96 o
   1   1  12        1.37        2.01      0.88 o
   2   1  12      536.31      554.60     12.94 o
   3   1  12      556.46      571.58     11.42 o
   4   1  12       36.41       30.46      2.10 o
   5   1  12      159.07      143.10      4.03 o
   6   1  12      168.05      169.05      7.24 o
   7   1  12        0.51        0.74      1.48 o
  -9   2  12      234.63      280.70     11.03 o
  -8   2  12       50.34       54.59      3.45 o
  -7   2  12      199.12      199.03      5.15 o
  -6   2  12     3855.76     3938.17     92.00 o
  -5   2  12     1988.50     2046.81     51.14 o
  -4   2  12        8.25       10.93      1.47 o
  -3   2  12        2.15        3.27      1.17 o
  -2   2  12      395.74      431.56      7.18 o
  -1   2  12      100.48      102.52      2.75 o
   0   2  12     2610.59     2659.14     40.30 o
   1   2  12        7.50        7.14      1.25 o
   2   2  12        3.26        6.29      1.97 o
   3   2  12      302.69      322.25      6.51 o
   4   2  12       48.43       47.94      2.48 o
   5   2  12      172.88      156.72      4.19 o
   6   2  12       56.19       64.89      3.08 o
  -9   3  12       49.45       53.10      4.52 o
  -8   3  12        0.00       -0.10      1.33 o
  -7   3  12       50.09       42.93      2.81 o
  -6   3  12      448.76      450.05     11.86 o
  -5   3  12       26.22       26.13      1.77 o
  -4   3  12        9.02       12.28      2.45 o
  -3   3  12      457.62      451.91      6.77 o
  -2   3  12      283.51      283.88      4.54 o
  -1   3  12       26.84       33.66      1.87 o
   0   3  12       16.14       15.87      1.79 o
   1   3  12      717.89      732.03     13.57 o
   2   3  12        1.56        6.86      1.55 o
   3   3  12       35.38       32.53      2.18 o
   4   3  12      268.83      240.67      5.47 o
   5   3  12       40.33       39.66      2.84 o
   6   3  12       22.34       19.74      2.39 o
  -9   4  12       16.37       18.64      3.32 o
  -8   4  12       58.24       60.25      3.65 o
  -7   4  12      162.37      149.13      6.77 o
  -6   4  12      388.16      400.53     12.59 o
  -5   4  12       59.26       60.90      2.71 o
  -4   4  12        0.71        0.91      1.09 o
  -3   4  12        2.47        3.56      1.38 o
  -2   4  12       87.99       84.30      2.37 o
  -1   4  12       45.42       38.91      1.60 o
   0   4  12       35.77       64.22     34.94 o
   1   4  12      540.11      538.51     13.86 o
   2   4  12       61.86       68.50      2.70 o
   3   4  12        0.08       -0.10      0.79 o
   4   4  12        0.58        0.03      0.54 o
   5   4  12        3.85        2.90      1.50 o
   6   4  12       10.17        8.57      3.48 o
  -9   5  12        1.19        1.20      2.12 o
  -8   5  12       78.88       86.92      5.52 o
  -7   5  12       84.94       82.95      4.90 o
  -6   5  12       17.77       17.80      1.64 o
  -5   5  12        3.27        4.66      1.40 o
  -4   5  12        0.36        1.43      1.32 o
  -3   5  12       42.37       41.10      2.12 o
  -2   5  12        6.67        6.66      1.35 o
  -1   5  12      271.38      274.49      7.21 o
   0   5  12       46.01       41.57      2.19 o
   1   5  12       11.68       13.10      2.54 o
   2   5  12       26.22       24.34      3.29 o
   3   5  12        1.04        2.28      1.09 o
   4   5  12       96.23       98.02      3.80 o
   5   5  12       31.42       31.82      5.23 o
  -9   6  12        7.43        5.02      2.51 o
  -8   6  12       23.73       28.83      3.77 o
  -7   6  12       12.91       16.55      2.94 o
  -6   6  12       16.57       17.47      1.58 o
  -5   6  12       20.22       21.36      2.30 o
  -4   6  12       34.17       33.63      2.49 o
  -3   6  12        0.00       -0.05      0.69 o
  -2   6  12        0.04        1.21      0.84 o
  -1   6  12      202.13      201.00      5.02 o
   0   6  12       57.40       52.79      2.04 o
   1   6  12      420.23      427.86      8.08 o
   2   6  12       82.13       78.04      2.30 o
   3   6  12        0.07       -0.06      0.50 o
   4   6  12        8.30       18.62     12.51 o
   5   6  12       40.26       55.46      5.70 o
  -8   7  12        3.83        1.86      1.21 o
  -7   7  12        0.03        0.69      0.80 o
  -6   7  12        6.04        7.55      1.20 o
  -5   7  12       54.18       64.60      3.27 o
  -4   7  12       47.60       36.68      2.01 o
  -3   7  12       41.55       40.72      1.92 o
  -2   7  12       42.98       42.76      2.56 o
  -1   7  12       41.48       42.25      1.94 o
   0   7  12       80.23       81.49      4.89 o
   1   7  12        0.96        1.15      0.92 o
   2   7  12      183.76      192.15      5.42 o
   3   7  12        7.55        7.31      1.81 o
   4   7  12        8.57        5.80      1.71 o
  -8   8  12        4.79        5.20      2.21 o
  -7   8  12        5.12        2.55      1.33 o
  -6   8  12        0.71        0.93      0.85 o
  -5   8  12       28.58       26.48      2.56 o
  -4   8  12       10.18        8.45      1.85 o
  -3   8  12       55.23       52.83      2.68 o
  -2   8  12       85.46       82.43      3.38 o
  -1   8  12      123.50      131.74      4.83 o
   0   8  12      209.58      220.87      6.68 o
   1   8  12       23.68       22.97      2.12 o
   2   8  12      121.02      110.27      3.97 o
   3   8  12       89.05       62.65     21.05 o
  -8   9  12        0.34       -1.27      2.23 o
  -7   9  12       18.48       16.35      2.53 o
  -6   9  12        2.36        0.70      1.37 o
  -5   9  12        0.62        0.21      0.59 o
  -4   9  12       15.74       12.82      1.80 o
  -3   9  12        0.36        0.62      0.93 o
  -2   9  12       10.29        8.78      1.34 o
  -1   9  12        5.08        6.13      1.44 o
   0   9  12       65.95       67.26      2.99 o
   1   9  12       16.23       14.32      1.25 o
   2   9  12       17.43       17.24      1.57 o
   3   9  12        0.71        0.33      1.30 o
  -7  10  12        4.49        3.27      1.68 o
  -6  10  12        0.25        0.73      1.46 o
  -5  10  12       64.19       62.02      4.00 o
  -4  10  12        3.18        3.47      1.49 o
  -3  10  12       17.40       19.37      1.30 o
  -2  10  12        8.92        9.88      1.83 o
  -1  10  12       10.75       19.63      5.70 o
   0  10  12        0.17       -0.05      0.38 o
   1  10  12       12.54       11.55      2.18 o
   2  10  12        0.01        0.48      1.07 o
  -6  11  12        6.75        7.77      2.17 o
  -5  11  12        0.42       -0.22      0.97 o
  -4  11  12        6.49        6.13      1.69 o
  -3  11  12       58.63       63.60      3.09 o
  -2  11  12        9.21        8.32      2.05 o
  -1  11  12       19.72       20.29      1.85 o
   0  11  12       42.05       39.29      4.97 o
  -4  12  12        5.38        3.05      1.02 o
  -3  12  12        2.06        2.24      1.58 o
  -2  12  12        4.60        2.51      1.30 o
  -1 -13  13        0.72        1.41      1.74 o
   0 -13  13        1.29        1.01      1.07 o
   1 -13  13      113.55      144.83      5.42 o
   2 -13  13        1.47        1.99      2.11 o
   3 -13  13        4.66        3.64      2.63 o
  -3 -12  13        1.89        2.77      2.53 o
  -2 -12  13       30.39       34.06      8.80 o
  -1 -12  13       75.48       78.68      7.88 o
   0 -12  13        4.52        2.30      1.26 o
   1 -12  13        0.24        0.38      0.92 o
   2 -12  13        5.26        6.28      2.23 o
   3 -12  13        9.71       22.16      4.30 o
   4 -12  13        0.47        0.10      1.28 o
  -4 -11  13       36.34       41.92      4.44 o
  -3 -11  13       33.29       35.25      3.39 o
  -2 -11  13       80.44       83.83      4.19 o
  -1 -11  13       40.05       37.34      3.35 o
   0 -11  13        4.36        7.55      2.81 o
   1 -11  13        4.48        5.64      2.08 o
   2 -11  13        0.45       55.60     33.95 o
   3 -11  13       97.82       92.66      7.20 o
   4 -11  13        1.01        1.99      1.07 o
   5 -11  13       28.92       35.16      2.46 o
  -5 -10  13        2.39        3.87      2.09 o
  -4 -10  13       49.47       46.03      3.43 o
  -3 -10  13       71.69       72.47      3.95 o
  -2 -10  13      250.16      249.77      6.84 o
  -1 -10  13      252.82      249.20      8.62 o
   0 -10  13      260.91      263.35      7.77 o
   1 -10  13      271.34      290.96      6.89 o
   2 -10  13      269.59      257.45      8.63 o
   3 -10  13      559.58      523.02     15.39 o
   4 -10  13      126.06      131.52      4.80 o
   5 -10  13       29.60       37.79      2.87 o
   6 -10  13      145.54      190.25      5.96 o
  -5  -9  13        6.71        5.86      2.24 o
  -4  -9  13        4.46        8.32      2.57 o
  -3  -9  13       55.23       56.81      3.85 o
  -2  -9  13      134.44      132.38      5.08 o
  -1  -9  13       20.52       20.02      2.44 o
   0  -9  13       72.85       71.25      3.76 o
   1  -9  13       70.38       83.64      4.52 o
   2  -9  13      123.35      133.54      5.93 o
   3  -9  13      112.71      136.20      4.99 o
   4  -9  13       21.83       24.65      3.50 o
   5  -9  13       14.37       17.70      2.40 o
   6  -9  13       38.12       41.34      3.38 o
  -6  -8  13        0.13        0.09      0.50 o
  -5  -8  13       40.30       46.20      3.38 o
  -4  -8  13       24.76       20.95      6.96 o
  -3  -8  13      541.43      584.30     24.21 o
  -2  -8  13      134.27      132.35      6.51 o
  -1  -8  13      223.29      227.75      6.24 o
   0  -8  13        4.61        3.29      1.53 o
   1  -8  13        2.35        3.24      2.02 o
   2  -8  13       63.56       60.86      3.23 o
   3  -8  13        0.52        0.59      1.24 o
   4  -8  13      291.10      320.98     15.46 o
   5  -8  13       48.25       60.19      3.51 o
   6  -8  13        5.82        7.67      1.77 o
   7  -8  13       22.09       26.03      3.25 o
  -7  -7  13       15.40       38.99     13.22 o
  -6  -7  13        5.14        3.04      1.05 o
  -5  -7  13       31.84       28.21      2.08 o
  -4  -7  13        1.48        1.17      1.70 o
  -3  -7  13       44.05       38.21      3.19 o
  -2  -7  13        0.79        0.57      1.57 o
  -1  -7  13        0.14        1.24      1.02 o
   0  -7  13      250.36      249.68      5.54 o
   1  -7  13      140.53      152.32      4.22 o
   2  -7  13        8.25       10.72      1.93 o
   3  -7  13       36.72       37.52      5.93 o
   4  -7  13        0.16        0.52      1.30 o
   5  -7  13      210.47      222.97      7.17 o
   6  -7  13        2.24        2.15      1.45 o
   7  -7  13       17.30       24.96      3.28 o
  -7  -6  13        0.03       -0.27      0.85 o
  -6  -6  13        2.70        1.71      1.22 o
  -5  -6  13       46.39       45.92      4.02 o
  -4  -6  13       56.22       58.54      3.71 o
  -3  -6  13       87.79       84.72      4.05 o
  -2  -6  13        0.16        0.75      1.12 o
  -1  -6  13       60.39       62.55      6.02 o
   0  -6  13      108.09       97.86      2.45 o
   1  -6  13        2.11        3.98      1.15 o
   2  -6  13       26.66       27.96      2.37 o
   3  -6  13       12.16       23.46      5.70 o
   4  -6  13       16.31       21.13      2.73 o
   5  -6  13        0.64        0.18      0.78 o
   6  -6  13        7.21        6.51      3.54 o
   7  -6  13       10.37       12.57      2.79 o
  -7  -5  13        1.20        2.55      1.42 o
  -6  -5  13       98.15       92.70      3.09 o
  -5  -5  13       45.07       38.82      2.15 o
  -4  -5  13        3.76        8.43      2.12 o
  -3  -5  13        2.07        7.13      2.07 o
  -2  -5  13        0.05        0.54      1.12 o
  -1  -5  13       80.11       79.46      3.01 o
   0  -5  13       13.25        9.04      0.85 o
   1  -5  13      325.76      321.95      5.01 o
   2  -5  13       19.64       18.20      1.61 o
   3  -5  13       33.45       28.37      3.27 o
   4  -5  13     1743.22     1804.21     51.60 o
   5  -5  13      110.21      106.68      3.91 o
   6  -5  13       47.86       40.56     12.30 o
   7  -5  13        3.98        1.04      0.94 o
  -8  -4  13       34.39       37.60      2.25 o
  -7  -4  13        8.23        9.62      1.94 o
  -6  -4  13       13.86       15.65      1.86 o
  -5  -4  13      629.64      604.68     11.20 o
  -4  -4  13      424.90      452.00     26.96 o
  -3  -4  13       73.00       80.53      4.71 o
  -2  -4  13      208.91      207.99      4.42 o
  -1  -4  13      508.42      545.04     10.99 o
   0  -4  13      198.21      191.16      2.48 o
   1  -4  13     1296.92     1376.61     22.16 o
   2  -4  13       73.85       74.65      2.96 o
   3  -4  13      140.77      140.91      4.70 o
   4  -4  13       34.31       42.88      3.18 o
   5  -4  13      473.25      461.58     12.51 o
   6  -4  13       44.29       39.02      3.17 o
   7  -4  13       22.69       26.89      2.53 o
  -8  -3  13        0.17        0.26      0.59 o
  -7  -3  13       35.14       31.55      2.05 o
  -6  -3  13      172.39      182.08      4.89 o
  -5  -3  13      157.24      147.25      5.91 o
  -4  -3  13        4.40        0.70      1.80 o
  -3  -3  13      175.92      165.79      4.82 o
  -2  -3  13      221.52      215.04      3.92 o
  -1  -3  13      108.05       97.30      2.08 o
   0  -3  13        0.16        2.06      0.59 o
   1  -3  13      190.55      179.58      4.79 o
   2  -3  13       86.63       84.85      4.11 o
   3  -3  13      718.22      713.95     14.93 o
   4  -3  13       15.06       14.87      2.50 o
   5  -3  13        1.44        2.20      1.29 o
   6  -3  13        0.08        3.88      2.71 o
   7  -3  13        2.02       -0.60      1.13 o
  -8  -2  13       19.78       21.02      2.03 o
  -7  -2  13      132.55      136.66      3.48 o
  -6  -2  13       80.04       79.14      4.06 o
  -5  -2  13       35.41       30.02      1.89 o
  -4  -2  13      194.38      189.60      3.84 o
  -3  -2  13       54.24       43.66      1.81 o
  -2  -2  13       11.03       15.01      2.58 o
  -1  -2  13      232.36      247.10      4.28 o
   0  -2  13      149.24      139.33      2.65 o
   1  -2  13      138.35      130.47      3.87 o
   2  -2  13     1125.25     1150.60     22.61 o
   3  -2  13      232.55      256.63     22.85 o
   4  -2  13        2.10        1.68      1.97 o
   5  -2  13       63.31       68.25      4.07 o
   6  -2  13      177.84      186.30      6.79 o
   7  -2  13       29.86       43.22      3.87 o
  -9  -1  13        2.42        4.27      2.44 o
  -8  -1  13       48.16       51.84      2.56 o
  -7  -1  13       60.87       68.89      2.40 o
  -6  -1  13       39.73       45.42      2.13 o
  -5  -1  13       41.50       43.58      1.94 o
  -4  -1  13       32.75       32.24      1.95 o
  -3  -1  13      119.23      123.33      4.32 o
  -2  -1  13      363.38      341.41      7.87 o
  -1  -1  13       50.70       52.10      1.88 o
   0  -1  13      114.66      110.61      2.71 o
   1  -1  13      550.20      549.70     12.25 o
   2  -1  13      347.89      374.78     11.06 o
   3  -1  13        0.07        0.83      1.46 o
   4  -1  13        4.97        5.07      2.62 o
   5  -1  13       95.23       94.43      5.47 o
   6  -1  13       35.14       31.99      2.88 o
   7  -1  13        0.12        0.59      1.75 o
  -9   0  13       11.24        9.31      2.82 o
  -8   0  13      141.66      150.45      9.97 o
  -7   0  13        2.16        2.11      1.02 o
  -6   0  13       90.72       88.24      4.00 o
  -5   0  13      244.00      238.35      6.15 o
  -4   0  13       43.90       51.70      4.04 o
  -3   0  13      371.60      386.25      7.18 o
  -2   0  13      120.66      146.07      5.70 o
  -1   0  13      223.44      196.73      5.09 o
   0   0  13       30.55       23.24      4.15 o
   1   0  13       57.43       50.77      3.23 o
   2   0  13      170.91      188.57      6.79 o
   3   0  13        6.07        7.87      2.60 o
   4   0  13       26.35       23.19      3.51 o
   5   0  13      156.18      176.61      6.22 o
   6   0  13        8.22        9.94      2.11 o
   7   0  13        0.03       -0.03      1.01 o
  -9   1  13        6.26        4.98      2.54 o
  -8   1  13        0.84        0.41      1.15 o
  -7   1  13     1462.87     1593.47     30.45 o
  -6   1  13      249.80      253.45      6.66 o
  -5   1  13       41.34       44.32      3.25 o
  -4   1  13      402.12      386.28      8.12 o
  -3   1  13     1365.36     1392.83     22.84 o
  -2   1  13      130.18      121.97      6.85 o
  -1   1  13      356.07      351.85      7.07 o
   0   1  13      106.87      102.01      2.82 o
   1   1  13       76.53       66.92      3.39 o
   2   1  13      326.80      347.79      8.66 o
   3   1  13       23.42       23.80      3.02 o
   4   1  13        4.84        3.13      1.88 o
   5   1  13       75.86       73.19      2.67 o
   6   1  13      126.28      117.75      6.02 o
  -9   2  13       58.29       53.95      5.45 o
  -8   2  13        0.05       -0.20      1.07 o
  -7   2  13       72.08       78.25      6.10 o
  -6   2  13      409.10      459.66     65.09 o
  -5   2  13       21.07       19.79      2.47 o
  -4   2  13      102.89       89.97      2.96 o
  -3   2  13       95.95       90.16      1.93 o
  -2   2  13      100.87      104.81      3.37 o
  -1   2  13       18.27       13.62      1.20 o
   0   2  13       29.51       23.85      2.37 o
   1   2  13       59.96       54.91      2.29 o
   2   2  13      110.12      123.57      4.94 o
   3   2  13      166.85      178.14      6.05 o
   4   2  13      120.51      113.29      5.31 o
   5   2  13       92.60       79.56      2.56 o
   6   2  13      173.56      182.47      7.03 o
  -9   3  13       11.02       12.95      2.80 o
  -8   3  13       44.64       88.77      6.80 o
  -7   3  13        5.02        5.73      1.67 o
  -6   3  13      405.79      407.57     10.36 o
  -5   3  13       82.03       80.62      3.59 o
  -4   3  13      309.05      284.66      5.72 o
  -3   3  13       15.51       12.72      1.47 o
  -2   3  13      149.46      145.13      5.65 o
  -1   3  13        7.58        8.26      2.40 o
   0   3  13      392.46      377.22      8.85 o
   1   3  13      107.77      102.54      3.79 o
   2   3  13       66.91       69.26      4.37 o
   3   3  13       31.78       27.97      3.15 o
   4   3  13       62.96       60.96      5.30 o
   5   3  13       32.14       38.07      2.86 o
   6   3  13        0.14        0.40      1.65 o
  -9   4  13        0.38       -0.01      1.10 o
  -8   4  13       21.40       26.42      2.79 o
  -7   4  13        8.57       10.23      1.56 o
  -6   4  13      114.28      114.86      5.16 o
  -5   4  13      297.11      294.77     14.01 o
  -4   4  13        0.44        0.62      1.07 o
  -3   4  13        7.61        6.67      1.16 o
  -2   4  13       11.77        9.43      1.55 o
  -1   4  13        1.34        0.41      1.20 o
   0   4  13      112.70      110.04      5.16 o
   1   4  13        0.99        1.02      1.06 o
   2   4  13      108.41       90.09      8.73 o
   3   4  13        8.20        5.09      1.63 o
   4   4  13       39.01       34.19      5.11 o
   5   4  13       12.96       12.24      3.12 o
  -9   5  13        9.92        8.04      2.90 o
  -8   5  13        4.60        5.22      2.27 o
  -7   5  13       18.29       37.49     14.60 o
  -6   5  13      174.05      188.98      4.09 o
  -5   5  13       38.81       39.17      2.59 o
  -4   5  13       16.91       20.36      2.04 o
  -3   5  13       29.57       28.02      1.90 o
  -2   5  13        1.15        2.01      1.32 o
  -1   5  13       47.34       44.25      3.23 o
   0   5  13       55.21       51.54      3.28 o
   1   5  13        1.38        1.35      0.95 o
   2   5  13       39.25       37.06      2.94 o
   3   5  13       13.01       15.72      1.51 o
   4   5  13        3.84        2.36      0.77 o
   5   5  13       19.87       14.34      7.11 o
  -8   6  13       34.76       40.51      3.84 o
  -7   6  13       15.93       17.04      2.86 o
  -6   6  13        0.00        0.91      0.84 o
  -5   6  13      247.81      237.25      5.95 o
  -4   6  13        7.07        4.62      1.65 o
  -3   6  13        2.76        2.53      1.09 o
  -2   6  13        4.02        6.83      1.36 o
  -1   6  13      140.01      138.79      5.71 o
   0   6  13      155.44      161.35      4.88 o
   1   6  13       13.40       10.47      1.50 o
   2   6  13       30.39       31.06      1.38 o
   3   6  13        3.43        2.40      0.79 o
   4   6  13       62.51       62.00      9.88 o
  -8   7  13        2.21        1.76      1.38 o
  -7   7  13       62.47       56.75      4.98 o
  -6   7  13      219.11      221.03      4.36 o
  -5   7  13      210.32      188.24      6.12 o
  -4   7  13       69.90       57.28      2.43 o
  -3   7  13       40.68       32.70      2.34 o
  -2   7  13      190.75      175.75      5.77 o
  -1   7  13      178.71      187.08      8.23 o
   0   7  13      573.61      612.12     16.64 o
   1   7  13        7.56        6.29      1.33 o
   2   7  13       23.96       23.04      1.39 o
   3   7  13       32.53       32.31      2.24 o
   4   7  13      175.27      209.71      9.54 o
  -8   8  13       38.61       39.78      8.85 o
  -7   8  13        0.00       -0.74      1.05 o
  -6   8  13       14.41       11.10      1.38 o
  -5   8  13        4.30        2.82      1.34 o
  -4   8  13       48.69       44.94      2.78 o
  -3   8  13        0.16        0.55      0.96 o
  -2   8  13       33.32       28.36      3.03 o
  -1   8  13      674.13      732.97     29.64 o
   0   8  13      200.87      214.35      9.26 o
   1   8  13       74.39       74.21      5.07 o
   2   8  13       12.41       11.09      1.11 o
   3   8  13        0.52        0.73      1.50 o
  -7   9  13       35.14       30.04      4.15 o
  -6   9  13       60.13       62.41      3.28 o
  -5   9  13       14.45       16.47      1.82 o
  -4   9  13        0.07       -0.03      1.00 o
  -3   9  13       26.99       30.57      2.21 o
  -2   9  13       80.76       79.93      4.68 o
  -1   9  13        0.08        0.83      1.64 o
   0   9  13        3.42        3.45      1.03 o
   1   9  13        9.60        6.27      1.47 o
  -6  10  13        2.12        1.63      1.27 o
  -5  10  13        7.45        6.83      1.40 o
  -4  10  13       55.25       58.42      3.41 o
  -3  10  13        4.96        5.27      1.32 o
  -2  10  13      251.15      258.36     13.78 o
  -1  10  13        2.65        1.63      0.89 o
   0  10  13       18.01       17.67      2.24 o
   1  10  13        0.01       -0.19      1.37 o
  -5  11  13        2.13        2.04      1.39 o
  -4  11  13        0.00       -0.47      0.68 o
  -3  11  13       19.79       14.64      2.44 o
  -2  11  13        0.59        0.42      0.86 o
  -1  11  13       26.11       24.31      3.31 o
   0  11  13        2.34        1.48      2.14 o
   0 -13  14       14.40       19.65      4.18 o
   1 -13  14       62.26       71.78      4.01 o
   2 -13  14        9.08        3.75      4.17 o
  -2 -12  14       11.81       12.07      3.58 o
  -1 -12  14       92.50       66.05     21.37 o
   0 -12  14        4.01        2.82      1.11 o
   1 -12  14        5.66        5.87      1.83 o
   2 -12  14        5.69        8.88      2.22 o
   3 -12  14      161.53      130.81     85.33 o
   4 -12  14        5.72        1.53      1.69 o
  -3 -11  14        1.52        1.24      1.41 o
  -2 -11  14       21.77       24.87      2.47 o
  -1 -11  14       24.95       27.82      8.53 o
   0 -11  14       26.22       25.78      2.02 o
   1 -11  14       41.77       31.42      2.09 o
   2 -11  14       21.45       16.69      4.16 o
   3 -11  14       15.95        0.47      2.17 o
   4 -11  14       24.40       25.96      3.02 o
   5 -11  14       39.22       34.65      3.29 o
  -4 -10  14      157.80      194.15      6.06 o
  -3 -10  14       20.39       21.87      2.59 o
  -2 -10  14      107.88      111.77      4.77 o
  -1 -10  14        8.94        6.11      2.32 o
   0 -10  14        0.67        1.72      1.46 o
   1 -10  14      444.66      445.01     15.13 o
   2 -10  14       94.90      100.61      5.00 o
   3 -10  14      156.86      145.08     14.31 o
   4 -10  14      239.33      245.23      6.97 o
   5 -10  14      206.04      225.68      5.72 o
  -5  -9  14       29.43       34.96      2.98 o
  -4  -9  14        4.53        7.66      2.11 o
  -3  -9  14      441.55      484.52     11.23 o
  -2  -9  14        5.14        6.69      1.83 o
  -1  -9  14        0.05        1.19      1.02 o
   0  -9  14       15.38       16.10      1.81 o
   1  -9  14      186.97      193.49      9.92 o
   2  -9  14      465.30      461.99     12.04 o
   3  -9  14      284.00      261.85      8.94 o
   4  -9  14      136.35      131.67      4.44 o
   5  -9  14       26.71       34.68      2.69 o
   6  -9  14        4.13        2.83      2.51 o
  -6  -8  14        0.50        0.92      1.41 o
  -5  -8  14       32.23       37.84      3.67 o
  -4  -8  14      499.05      533.91     16.75 o
  -3  -8  14      867.96      926.89     35.28 o
  -2  -8  14        8.25        8.21      2.50 o
  -1  -8  14      123.00      117.86      5.25 o
   0  -8  14       34.50       37.35      2.08 o
   1  -8  14       23.41       33.06      2.78 o
   2  -8  14      123.50      115.65      3.38 o
   3  -8  14      151.10      135.78      5.90 o
   4  -8  14        0.02        0.80      1.16 o
   5  -8  14       45.73       50.16      2.96 o
   6  -8  14       58.33       80.66      6.68 o
  -6  -7  14       36.48       36.06      4.32 o
  -5  -7  14        5.99       10.00      7.14 o
  -4  -7  14      301.18      308.56      8.83 o
  -3  -7  14        0.01        1.02      1.83 o
  -2  -7  14      108.44      101.29      4.34 o
  -1  -7  14      435.10      423.89      8.58 o
   0  -7  14      644.99      633.35     11.56 o
   1  -7  14       86.33       81.25      3.65 o
   2  -7  14       40.73       36.34      2.09 o
   3  -7  14       36.82       32.36      3.70 o
   4  -7  14      193.33      201.99      5.84 o
   5  -7  14       38.51       40.09      2.58 o
   6  -7  14       61.66       66.94      6.42 o
  -7  -6  14        0.86       -0.05      0.44 o
  -6  -6  14       18.43       17.42      1.71 o
  -5  -6  14      117.31      124.19      5.71 o
  -4  -6  14      302.43      282.66      7.46 o
  -3  -6  14       63.21       72.77     13.31 o
  -2  -6  14      110.70      113.84      4.59 o
  -1  -6  14       49.46       51.34      2.40 o
   0  -6  14       26.96       20.86      1.44 o
   1  -6  14       25.37       29.51      1.71 o
   2  -6  14       14.65       11.56      1.61 o
   3  -6  14        7.17        2.60      1.43 o
   4  -6  14        7.88       10.84      2.84 o
   5  -6  14        0.34        2.09      2.05 o
   6  -6  14       20.46       14.63     10.40 o
   7  -6  14        1.13        0.35      1.90 o
  -7  -5  14        1.33        0.96      0.89 o
  -6  -5  14        0.68        2.23      1.21 o
  -5  -5  14       27.06       24.86      2.59 o
  -4  -5  14        9.75        9.14      2.25 o
  -3  -5  14       19.98       22.13      2.57 o
  -2  -5  14       90.28       88.80      4.39 o
  -1  -5  14       23.45       19.13      1.72 o
   0  -5  14       25.11       17.98      1.18 o
   1  -5  14      258.22      259.50      5.47 o
   2  -5  14       86.31       86.07      3.13 o
   3  -5  14      196.64      202.97      6.04 o
   4  -5  14       12.85       11.74      1.69 o
   5  -5  14       93.55       94.24      4.64 o
   6  -5  14      139.89      131.41     10.93 o
   7  -5  14       31.58       36.92      4.77 o
  -8  -4  14       36.30       39.20      2.29 o
  -7  -4  14       50.63       54.35      2.51 o
  -6  -4  14       30.64       29.16      1.95 o
  -5  -4  14       48.54       40.31      2.87 o
  -4  -4  14      419.85      432.43     22.40 o
  -3  -4  14      113.37      121.42      4.32 o
  -2  -4  14      147.17      140.13      3.68 o
  -1  -4  14      506.05      531.07      7.89 o
   0  -4  14      190.38      177.94      2.76 o
   1  -4  14        2.47        5.51      1.16 o
   2  -4  14       59.02       57.45      3.30 o
   3  -4  14      808.15      822.93     17.32 o
   4  -4  14      423.65      418.42      9.66 o
   5  -4  14        9.19        8.93      2.16 o
   6  -4  14       25.05       27.52      2.76 o
   7  -4  14        2.27       -0.66      1.20 o
  -8  -3  14       10.08        6.17      1.01 o
  -7  -3  14        6.38        6.87      1.38 o
  -6  -3  14        7.67       10.39      1.27 o
  -5  -3  14       28.78       23.62      1.69 o
  -4  -3  14        0.10        0.01      0.95 o
  -3  -3  14      294.66      297.89      6.26 o
  -2  -3  14      327.98      338.22      7.75 o
  -1  -3  14      143.43      145.17      3.03 o
   0  -3  14       14.43       11.42      0.98 o
   1  -3  14        6.81        8.39      1.53 o
   2  -3  14       11.81       12.22      1.93 o
   3  -3  14      342.45      330.41      8.31 o
   4  -3  14       49.55       52.26      4.15 o
   5  -3  14      163.86      156.98      5.55 o
   6  -3  14       10.68        9.36      2.73 o
   7  -3  14       13.50       12.88      1.85 o
  -8  -2  14      171.06      190.35      8.54 o
  -7  -2  14        9.77        7.91      1.54 o
  -6  -2  14        1.55        2.83      1.54 o
  -5  -2  14       58.82       56.58      2.28 o
  -4  -2  14       93.70       99.85      5.66 o
  -3  -2  14      301.51      291.26      6.95 o
  -2  -2  14        0.17        1.12      1.24 o
  -1  -2  14       23.81       22.99      2.01 o
   0  -2  14       39.49       74.67     31.93 o
   1  -2  14        6.37        8.99      1.65 o
   2  -2  14      134.12      131.03      4.63 o
   3  -2  14       79.88       99.67     22.79 o
   4  -2  14        0.93       -0.91      1.45 o
   5  -2  14       47.61       46.09      4.05 o
   6  -2  14       71.41       77.79      3.96 o
   7  -2  14        0.91        1.17      1.82 o
  -8  -1  14       39.77       40.56      3.82 o
  -7  -1  14       10.27       12.13      1.63 o
  -6  -1  14      215.60      225.62      6.08 o
  -5  -1  14        0.99        0.76      0.94 o
  -4  -1  14      273.86      277.52      9.17 o
  -3  -1  14       17.73       19.39      2.62 o
  -2  -1  14        1.13        0.96      1.09 o
  -1  -1  14      117.43      119.38      2.75 o
   0  -1  14      349.41      311.12      6.67 o
   1  -1  14      218.91      226.15     17.47 o
   2  -1  14       87.54       83.12      5.39 o
   3  -1  14        1.21       -0.05      1.10 o
   4  -1  14      186.88      182.04      7.10 o
   5  -1  14       63.08       74.81      5.37 o
   6  -1  14        4.83        4.90      1.78 o
  -9   0  14        9.54        6.13      2.20 o
  -8   0  14        2.39        2.42      2.76 o
  -7   0  14        7.12        5.39      1.80 o
  -6   0  14       36.03       35.63      2.62 o
  -5   0  14      140.90      138.20      3.99 o
  -4   0  14      216.87      210.48      9.25 o
  -3   0  14      310.93      306.44      8.61 o
  -2   0  14      345.30      337.20     10.90 o
  -1   0  14        5.35        4.30      0.86 o
   0   0  14     1110.01     1092.99     21.15 o
   1   0  14       21.04       19.17      1.68 o
   2   0  14        3.45        3.02      1.90 o
   3   0  14       42.14       47.68      4.05 o
   4   0  14       32.67       33.21      3.34 o
   5   0  14        8.77        8.50      2.18 o
   6   0  14       16.89       13.71      2.13 o
  -9   1  14       33.46       50.08      4.21 o
  -8   1  14        6.52        8.29      1.90 o
  -7   1  14      556.92      591.09     12.93 o
  -6   1  14      167.44      157.00      4.91 o
  -5   1  14      835.87      856.48     18.20 o
  -4   1  14      825.75      827.63     21.40 o
  -3   1  14      288.62      285.02      7.34 o
  -2   1  14       39.81       39.66      5.58 o
  -1   1  14       17.01       18.16      4.44 o
   0   1  14        2.12        3.94      1.97 o
   1   1  14       41.47       29.37      2.47 o
   2   1  14        5.09        6.07      1.95 o
   3   1  14       31.75       26.69      3.03 o
   4   1  14      383.51      364.09      9.39 o
   5   1  14      250.81      268.56      7.87 o
   6   1  14       26.43       27.80      3.46 o
  -9   2  14        2.83        2.80      2.51 o
  -8   2  14       56.62       64.77      3.54 o
  -7   2  14       11.64       10.60      1.76 o
  -6   2  14      246.03      268.32      9.48 o
  -5   2  14      100.10      103.02      4.32 o
  -4   2  14      241.57      223.50      4.55 o
  -3   2  14      110.85      103.82      3.71 o
  -2   2  14      704.37      710.14     13.51 o
  -1   2  14      636.62      622.35     16.35 o
   0   2  14      337.77      322.60      9.92 o
   1   2  14      192.18      185.78      6.91 o
   2   2  14       39.08       40.21      3.13 o
   3   2  14      130.31      126.40      5.01 o
   4   2  14      141.30      132.97      5.65 o
   5   2  14        6.64        9.53      2.61 o
   6   2  14       51.28       54.96      4.98 o
  -9   3  14        1.64        1.54      2.24 o
  -8   3  14       93.47       91.18      5.20 o
  -7   3  14       90.42       80.83      3.11 o
  -6   3  14      144.82      150.02      5.51 o
  -5   3  14      215.13      215.62      5.84 o
  -4   3  14        6.58        6.41      1.26 o
  -3   3  14        0.03       -0.52      1.17 o
  -2   3  14       25.40       33.02      3.72 o
  -1   3  14       26.82       22.88      7.66 o
   0   3  14       33.08       26.88      3.05 o
   1   3  14        0.36        1.47      1.13 o
   2   3  14       48.92       46.49      4.35 o
   3   3  14      253.70      243.50      6.64 o
   4   3  14        5.29        4.68      2.92 o
   5   3  14        4.99        6.46      1.41 o
  -9   4  14        2.84        1.88      2.35 o
  -8   4  14       73.81       75.31      3.84 o
  -7   4  14      123.40      125.23     13.51 o
  -6   4  14      184.86      194.75      5.68 o
  -5   4  14        0.06        0.66      0.87 o
  -4   4  14       78.16       73.50      3.25 o
  -3   4  14       16.23       19.54      2.17 o
  -2   4  14        0.20        0.22      0.70 o
  -1   4  14      124.57      124.11      5.04 o
   0   4  14       24.33       16.43      5.80 o
   1   4  14       38.38       37.36      2.62 o
   2   4  14        7.39        6.52      2.19 o
   3   4  14        2.88        1.94      1.51 o
   4   4  14        6.03        6.92      1.69 o
   5   4  14        3.22        4.04      1.68 o
  -8   5  14        8.26        4.65      2.09 o
  -7   5  14      242.89      245.18     12.71 o
  -6   5  14        1.03        1.45      1.17 o
  -5   5  14        4.31        3.88      1.23 o
  -4   5  14        1.99        2.78      1.45 o
  -3   5  14        4.77        4.22      1.37 o
  -2   5  14      200.91      189.92      9.23 o
  -1   5  14       49.93       52.59      3.41 o
   0   5  14       12.16       11.90      2.09 o
   1   5  14        1.27        1.69      0.90 o
   2   5  14       19.16       16.42      1.38 o
   3   5  14       26.17       24.91      2.44 o
   4   5  14       50.00       52.38      3.81 o
  -8   6  14        0.04       -0.92      1.15 o
  -7   6  14       17.21       26.06      5.35 o
  -6   6  14        5.34        4.59      1.07 o
  -5   6  14       31.22       28.02      2.07 o
  -4   6  14       18.96       16.91      1.82 o
  -3   6  14        8.98        6.07      1.06 o
  -2   6  14      211.08      206.09      6.11 o
  -1   6  14        2.06        7.35      3.03 o
   0   6  14       63.92       61.62      3.08 o
   1   6  14       45.20       44.88      2.22 o
   2   6  14        9.23        9.43      1.58 o
   3   6  14       20.87       19.48      3.34 o
   4   6  14        2.12        0.97      1.79 o
  -8   7  14        2.04        0.68      0.96 o
  -7   7  14       10.48        8.99      1.65 o
  -6   7  14        5.42        6.81      1.11 o
  -5   7  14      143.08      131.21      3.54 o
  -4   7  14       36.02       30.03      1.80 o
  -3   7  14      277.51      234.99      9.04 o
  -2   7  14       37.35       31.20      2.56 o
  -1   7  14       34.60       38.67      4.41 o
   0   7  14       41.45       49.16      4.91 o
   1   7  14       21.07       23.04      2.92 o
   2   7  14        4.81        4.06      1.11 o
   3   7  14       19.12       19.17      5.31 o
  -7   8  14        2.04        2.69      1.74 o
  -6   8  14      121.77      115.24      3.90 o
  -5   8  14       95.05       89.89      3.78 o
  -4   8  14       36.26       38.16      2.27 o
  -3   8  14       17.20       17.72      1.43 o
  -2   8  14       77.48       81.78      5.55 o
  -1   8  14      462.37      521.61     17.52 o
   0   8  14        3.99        5.16      2.60 o
   1   8  14       13.32       10.54      2.80 o
   2   8  14       31.24       26.41      2.51 o
  -7   9  14       38.94       42.65      3.30 o
  -6   9  14       20.74       18.68      2.05 o
  -5   9  14       33.67       36.55      2.33 o
  -4   9  14        1.91        1.85      1.08 o
  -3   9  14       76.94       70.72      4.03 o
  -2   9  14      244.12      285.83     11.85 o
  -1   9  14       98.16      116.80      5.86 o
   0   9  14        0.02        0.07      1.23 o
   1   9  14        5.68        2.14      1.11 o
  -6  10  14        6.72        3.92      1.32 o
  -5  10  14       10.66       11.13      1.34 o
  -4  10  14       29.04       26.95      1.77 o
  -3  10  14       47.98       42.09      4.74 o
  -2  10  14      120.40      113.06     14.68 o
  -1  10  14        7.49        6.14      2.67 o
   0  10  14        6.51        3.08      1.32 o
  -4  11  14        2.17       -0.50      2.95 o
  -3  11  14        7.29        5.08      2.40 o
  -2  11  14        1.63        1.15      1.80 o
  -2 -12  15        2.24        1.67      1.70 o
  -1 -12  15       31.19       32.47      4.62 o
   0 -12  15       12.24        8.39      1.09 o
   1 -12  15        2.02       43.85     23.47 o
   2 -12  15        2.66      128.31     10.58 o
   3 -12  15       22.12       30.94      3.13 o
  -3 -11  15       29.48       35.55      3.57 o
  -2 -11  15      106.07       85.52     58.26 o
  -1 -11  15       11.43        5.97      6.66 o
   0 -11  15       14.45       14.14      1.42 o
   1 -11  15       23.48       22.16      2.35 o
   2 -11  15        5.98        4.50      2.29 o
   3 -11  15      314.20      347.96      9.91 o
   4 -11  15        0.24        1.58      1.57 o
  -4 -10  15        5.09        6.39      1.83 o
  -3 -10  15       68.80       65.26      3.43 o
  -2 -10  15        5.27        7.71      1.58 o
  -1 -10  15        4.93        5.47      3.09 o
   0 -10  15        6.18        5.14      1.45 o
   1 -10  15       24.50       34.53      4.69 o
   2 -10  15       29.91       27.82      2.74 o
   3 -10  15        6.58        2.35      6.09 o
   4 -10  15      268.48      305.02     10.69 o
   5 -10  15       35.56       29.90      2.65 o
  -5  -9  15        5.92        8.96      1.98 o
  -4  -9  15       22.70       24.35      2.65 o
  -3  -9  15      416.93      472.40     10.64 o
  -2  -9  15        0.43        1.25      1.17 o
  -1  -9  15      129.98      127.96      5.26 o
   0  -9  15       75.26       65.60      3.28 o
   1  -9  15        2.66        4.73      1.60 o
   2  -9  15       72.80       57.59      3.46 o
   3  -9  15       44.39       42.51      2.62 o
   4  -9  15      139.64      155.04      4.50 o
   5  -9  15       22.97       27.85      3.05 o
  -6  -8  15        3.75        5.17      1.58 o
  -5  -8  15        7.20        5.03      1.82 o
  -4  -8  15      110.15      127.28      5.86 o
  -3  -8  15      163.60      178.52      6.89 o
  -2  -8  15       17.60       22.08      3.00 o
  -1  -8  15       68.53       64.53      3.62 o
   0  -8  15      203.13      203.68      6.72 o
   1  -8  15       70.42       52.46      2.94 o
   2  -8  15       93.01       83.21      4.42 o
   3  -8  15      281.19      293.15      8.03 o
   4  -8  15       64.00       76.10      3.17 o
   5  -8  15       52.34       50.75      4.03 o
   6  -8  15       44.60       47.71     29.47 o
  -6  -7  15        0.95        0.78      1.44 o
  -5  -7  15      101.61      111.75     14.30 o
  -4  -7  15      253.28      262.15      8.98 o
  -3  -7  15       68.62       70.33      4.82 o
  -2  -7  15      216.81      214.85      6.04 o
  -1  -7  15       44.41       39.02      2.17 o
   0  -7  15        4.67        5.04      1.06 o
   1  -7  15        2.95        2.42      1.16 o
   2  -7  15       13.68       11.07      1.44 o
   3  -7  15        6.76        7.86      1.50 o
   4  -7  15       13.74       19.38      2.96 o
   5  -7  15       38.97       42.08      4.02 o
   6  -7  15        4.86        3.98      2.23 o
  -7  -6  15        0.60        0.33      1.06 o
  -6  -6  15       39.61       44.43      7.38 o
  -5  -6  15       89.59      104.13      4.83 o
  -4  -6  15      267.95      292.56     14.35 o
  -3  -6  15        2.37        0.77      1.73 o
  -2  -6  15        8.49       16.80      4.66 o
  -1  -6  15        3.78        2.66      1.08 o
   0  -6  15       18.18       20.99      1.99 o
   1  -6  15       76.50       71.46      2.44 o
   2  -6  15       10.51        9.51      1.91 o
   3  -6  15      179.35      181.21     18.91 o
   4  -6  15      146.50      138.24      6.21 o
   5  -6  15        4.41       10.24      3.86 o
   6  -6  15       17.49       25.21      5.45 o
  -7  -5  15       24.41       16.13      1.32 o
  -6  -5  15       38.13       36.91      3.00 o
  -5  -5  15       13.94       13.26      2.20 o
  -4  -5  15      200.51      169.26      5.67 o
  -3  -5  15      388.02      341.75      9.22 o
  -2  -5  15        0.06       -0.65      1.79 o
  -1  -5  15     1013.75     1067.04     19.96 o
   1  -5  15      249.99      246.89      6.36 o
   2  -5  15      288.64      292.50      8.20 o
   3  -5  15       83.92       79.64      3.76 o
   4  -5  15       25.67       24.75      2.67 o
   5  -5  15       97.75       81.63      6.74 o
   6  -5  15       44.15       37.59      6.68 o
  -7  -4  15        0.16        0.36      0.86 o
  -6  -4  15       20.71       17.61      2.18 o
  -5  -4  15        0.60       -1.18      1.18 o
  -4  -4  15      436.01      417.38     13.94 o
  -3  -4  15       34.33       42.23      2.33 o
  -2  -4  15        0.17        0.53      0.83 o
  -1  -4  15      387.79      346.06      6.47 o
   0  -4  15      433.62      413.79      7.60 o
   1  -4  15        4.14        4.55      1.15 o
   2  -4  15      465.68      489.60     10.89 o
   3  -4  15        2.22        2.88      1.75 o
   4  -4  15       79.64       80.47      4.20 o
   5  -4  15       41.36       41.32      2.86 o
   6  -4  15       24.98       16.93      4.80 o
  -8  -3  15       83.48      101.37      4.79 o
  -7  -3  15       78.68       79.76      2.14 o
  -6  -3  15       11.85       13.37      1.25 o
  -5  -3  15        7.63        9.61      1.46 o
  -4  -3  15        5.71       32.71     19.44 o
  -3  -3  15       54.30       61.10      5.37 o
  -2  -3  15       67.22       65.32      3.24 o
  -1  -3  15        0.53        1.31      0.67 o
   0  -3  15       16.37       12.36      2.05 o
   1  -3  15      216.58      223.95      5.26 o
   2  -3  15      501.63      483.25     11.24 o
   3  -3  15       10.73       29.54     17.75 o
   4  -3  15       42.92       34.07     12.51 o
   5  -3  15        0.02       -0.59      1.40 o
   6  -3  15        0.34        0.45      1.25 o
  -8  -2  15       31.72       30.46      2.34 o
  -7  -2  15       61.91       61.94      3.81 o
  -6  -2  15       21.04       20.32      2.73 o
  -5  -2  15      303.76      317.87     15.47 o
  -4  -2  15       30.94       29.06      3.76 o
  -3  -2  15        0.01       -0.13      0.92 o
  -2  -2  15        0.19        0.60      1.10 o
  -1  -2  15        8.72       12.25      1.44 o
   0  -2  15       57.29       53.96      2.88 o
   1  -2  15      542.31      515.98     11.11 o
   2  -2  15        1.97        3.40      2.18 o
   3  -2  15      209.49      203.42      7.76 o
   4  -2  15       23.91       38.18     15.57 o
   5  -2  15        1.71        1.35      1.71 o
   6  -2  15       16.26       25.61      2.64 o
  -8  -1  15       18.16       22.29      3.31 o
  -7  -1  15        9.79       13.10      2.00 o
  -6  -1  15      326.62      335.09      7.45 o
  -5  -1  15       39.28       37.25      3.48 o
  -4  -1  15       18.07       22.85      3.43 o
  -3  -1  15       65.65       65.00      3.88 o
  -2  -1  15      225.79      225.69      5.53 o
  -1  -1  15      357.01      336.30      5.73 o
   0  -1  15       79.79       77.09      3.75 o
   1  -1  15      207.30      206.54      9.65 o
   2  -1  15       64.95       63.46      5.43 o
   3  -1  15       15.54       12.07      2.64 o
   4  -1  15        6.23        6.81      2.20 o
   5  -1  15       61.50       67.86      5.00 o
   6  -1  15      155.51      159.15      5.54 o
  -8   0  15       15.95       15.18      2.20 o
  -7   0  15       13.97       20.16      2.20 o
  -6   0  15        0.06       -0.20      0.75 o
  -5   0  15      631.29      659.56     16.08 o
  -4   0  15       35.68       39.72      4.77 o
  -3   0  15       72.49       68.91      4.12 o
  -2   0  15      744.71      735.49     19.96 o
  -1   0  15        0.73        0.99      1.17 o
   0   0  15       28.34       22.42      2.12 o
   1   0  15       55.92       54.31      3.17 o
   2   0  15       94.06       88.69      4.08 o
   3   0  15        1.94        1.44      1.56 o
   4   0  15       62.66       51.13      3.73 o
   5   0  15      108.06      110.98      4.64 o
   6   0  15        0.46        0.37      1.95 o
  -8   1  15        1.76        3.22      1.82 o
  -7   1  15       27.61       28.87      2.56 o
  -6   1  15      135.47      133.18      3.96 o
  -5   1  15      386.82      385.23     13.82 o
  -4   1  15      319.63      303.21      9.49 o
  -3   1  15       57.01       61.06      3.02 o
  -2   1  15      518.04      497.69      9.92 o
  -1   1  15      940.67      979.31     19.94 o
   0   1  15      264.00      247.82      7.53 o
   1   1  15      117.46      105.56      3.76 o
   2   1  15        0.14        0.82      1.29 o
   3   1  15       29.14       21.88      2.76 o
   4   1  15       23.18       22.68      5.04 o
   5   1  15       10.72       13.62      2.36 o
   6   1  15       46.06       50.06      4.91 o
  -8   2  15       95.99       93.29      4.01 o
  -7   2  15      227.37      214.41      5.52 o
  -6   2  15        4.32        3.61      1.27 o
  -5   2  15      204.91      197.59      8.50 o
  -4   2  15       50.45       57.50      9.59 o
  -3   2  15        5.19        2.63      2.28 o
  -2   2  15       10.32        6.14      1.71 o
  -1   2  15        0.55        1.77      2.53 o
   0   2  15       20.10       23.21      3.24 o
   1   2  15       16.88       20.11      2.31 o
   2   2  15       97.72       95.59      5.77 o
   3   2  15      174.47      149.71      6.12 o
   4   2  15       13.32       18.28      2.34 o
   5   2  15        0.47        1.50      2.20 o
  -8   3  15      270.68      280.95      8.79 o
  -7   3  15      594.92      576.25     11.73 o
  -6   3  15        0.71        0.27      1.18 o
  -5   3  15      111.72      105.57      3.65 o
  -4   3  15        2.87        4.88      1.71 o
  -3   3  15      120.51      118.95      3.84 o
  -2   3  15      522.86      539.77     24.35 o
  -1   3  15       49.13       47.08      3.54 o
   0   3  15      765.44      726.27     29.06 o
   1   3  15      159.62      149.43     15.41 o
   2   3  15      139.95      131.05      4.85 o
   3   3  15       87.70       81.23     11.86 o
   4   3  15       30.22       26.30      3.71 o
   5   3  15      128.67      134.68      7.79 o
  -8   4  15      230.64      237.00      6.52 o
  -7   4  15       45.69       44.12      3.08 o
  -6   4  15       27.95       32.57      2.54 o
  -5   4  15       38.80       35.18      2.06 o
  -4   4  15        4.30        4.12      1.66 o
  -3   4  15       22.62       21.73      2.16 o
  -2   4  15      212.04      223.07      6.95 o
  -1   4  15      285.27      293.52      8.05 o
   0   4  15      100.26       99.71      4.42 o
   1   4  15        3.99        4.79      1.92 o
   2   4  15      307.83      300.22      8.11 o
   3   4  15        0.23        0.66      1.04 o
   4   4  15        0.22        1.10      1.00 o
   5   4  15       17.91       14.12      6.06 o
  -8   5  15      118.60      118.36      5.03 o
  -7   5  15       53.08       61.90     19.84 o
  -6   5  15      425.99      484.67      9.98 o
  -5   5  15        1.63        2.53      0.96 o
  -4   5  15        0.07       -1.07      1.26 o
  -3   5  15        0.52        0.87      1.03 o
  -2   5  15      360.60      360.20      9.13 o
  -1   5  15        1.82        4.14      2.13 o
   0   5  15       72.12       71.66      3.56 o
   1   5  15       11.62       14.34      1.81 o
   2   5  15       13.63       13.91      1.70 o
   3   5  15       44.22       46.62      2.85 o
   4   5  15       22.61       18.21      1.60 o
  -8   6  15       21.37       23.01      2.37 o
  -7   6  15       41.63       46.96      3.66 o
  -6   6  15        1.37        1.26      0.76 o
  -5   6  15      113.88      123.68      3.51 o
  -4   6  15       74.83       54.64      2.72 o
  -3   6  15      138.76      104.06      4.78 o
  -2   6  15       10.91       14.45      2.25 o
  -1   6  15        1.55        2.05      1.39 o
   0   6  15      113.62      112.84      4.81 o
   1   6  15        2.91        3.97      1.24 o
   2   6  15        0.58       -0.02      0.40 o
   3   6  15        0.01        0.09      0.68 o
  -7   7  15       78.92       80.88      3.07 o
  -6   7  15        0.01        0.02      0.46 o
  -5   7  15        6.45        7.98      1.15 o
  -4   7  15        4.38        3.70      1.12 o
  -3   7  15       91.54       70.66      4.59 o
  -2   7  15       78.51       78.58      3.61 o
  -1   7  15        9.85       11.96      1.71 o
   0   7  15        4.07        3.07      2.00 o
   1   7  15       20.17       17.59     13.97 o
   2   7  15        6.85        2.25      0.99 o
  -7   8  15        0.08       -0.40      1.27 o
  -6   8  15      100.16      103.83      4.33 o
  -5   8  15        0.42        0.30      0.77 o
  -4   8  15        0.63        1.32      1.00 o
  -3   8  15       14.18       11.21      1.53 o
  -2   8  15       28.85       30.11      3.87 o
  -1   8  15        2.47        5.49      2.47 o
   0   8  15       12.91       16.03      3.23 o
   1   8  15       34.01       36.73      2.60 o
  -6   9  15        0.55        0.23      0.77 o
  -5   9  15        9.16        6.07      1.25 o
  -4   9  15        2.22        2.74      1.04 o
  -3   9  15        1.60        2.29      2.64 o
  -2   9  15       43.18       50.92      4.42 o
  -1   9  15        2.15        1.54      1.71 o
   0   9  15       32.54       38.99      4.07 o
   1   9  15        0.28        0.45      1.19 o
  -5  10  15       23.81       23.39      2.87 o
  -4  10  15        7.84        3.73      0.88 o
  -3  10  15        5.88        4.12      5.23 o
  -2  10  15       11.10        7.23      2.28 o
  -1  10  15       31.38       37.70      3.15 o
  -1 -12  16      141.38      175.07      8.35 o
   0 -12  16        1.96        1.85      2.14 o
   1 -12  16       20.02       23.43      3.69 o
   2 -12  16        6.17        2.47      2.18 o
  -3 -11  16        1.72        1.18      2.00 o
  -2 -11  16       11.00        2.75      3.00 o
  -1 -11  16        6.36        7.04      2.00 o
   0 -11  16        1.00        0.81      1.08 o
   1 -11  16        1.28        0.87      1.41 o
   2 -11  16        5.44        6.38      2.32 o
   3 -11  16       73.34       65.36     40.68 o
  -4 -10  16        2.94        1.02      1.34 o
  -3 -10  16        9.76        9.74      1.75 o
  -2 -10  16        3.59        4.42      2.51 o
  -1 -10  16       34.17       29.73      7.47 o
   0 -10  16        2.60        1.15      1.48 o
   1 -10  16       20.06       20.16      2.66 o
   2 -10  16       18.94       26.17      5.80 o
   3 -10  16       21.98       20.04      2.54 o
   4 -10  16       58.66       59.96      5.14 o
  -5  -9  16        0.34       -0.18      0.93 o
  -4  -9  16        8.64        7.50      1.86 o
  -3  -9  16       52.04       52.68      3.03 o
  -2  -9  16        0.13        0.61      0.90 o
  -1  -9  16        4.77        9.39      2.40 o
   0  -9  16       49.13       49.43      4.46 o
   1  -9  16       12.29       12.98      2.22 o
   2  -9  16       58.28       56.61      7.69 o
   3  -9  16        8.44       11.48      1.34 o
   4  -9  16       65.39       70.50      3.59 o
   5  -9  16       39.06       40.68      3.94 o
  -5  -8  16       41.58       44.46      2.98 o
  -4  -8  16        0.52        0.28      1.06 o
  -3  -8  16       63.57       66.41      3.93 o
  -2  -8  16        3.57        4.92      2.02 o
  -1  -8  16       56.10       61.22      3.15 o
   0  -8  16       18.80       20.15      1.84 o
   1  -8  16      103.88      101.93      4.13 o
   2  -8  16       11.08       13.62      2.90 o
   3  -8  16       20.60       14.72      1.53 o
   4  -8  16        7.38        8.18      2.13 o
   5  -8  16       26.79       30.06      4.19 o
  -6  -7  16       23.28       22.79      2.19 o
  -5  -7  16       68.29       72.71      5.35 o
  -4  -7  16       34.01       42.67      3.10 o
  -3  -7  16       83.41       77.40      3.59 o
  -2  -7  16        1.50        0.85      1.25 o
  -1  -7  16      236.25      222.03      4.60 o
   0  -7  16        4.22        2.26      1.49 o
   1  -7  16        6.32        9.51      1.63 o
   2  -7  16        0.31        0.38      0.86 o
   3  -7  16        2.10        1.00      1.32 o
   4  -7  16       84.79       92.26      4.77 o
   6  -7  16        0.66        1.18      2.26 o
  -6  -6  16        5.62        3.80      2.79 o
  -5  -6  16      342.55      329.40     10.51 o
  -4  -6  16       19.67       22.01      4.56 o
  -3  -6  16       40.93       38.46      5.12 o
  -2  -6  16       16.34       16.34      2.84 o
  -1  -6  16      217.40      203.32      4.52 o
   1  -6  16      180.10      188.06      4.79 o
   2  -6  16        7.70        8.78      1.78 o
   3  -6  16       32.34       35.39      3.16 o
   4  -6  16        1.14        1.83      1.78 o
   5  -6  16       23.34       12.77     11.14 o
   6  -6  16        1.71        2.79      2.69 o
  -7  -5  16       73.46       81.77      6.64 o
  -6  -5  16        0.01        0.82      1.05 o
  -5  -5  16        0.58        1.50      1.16 o
  -4  -5  16      193.85      169.28      5.60 o
  -3  -5  16        0.54        0.39      1.25 o
  -2  -5  16       48.93       44.51      3.69 o
  -1  -5  16        9.12        4.93      1.51 o
   1  -5  16       60.20       59.81      2.66 o
   2  -5  16      112.40      112.84      4.52 o
   3  -5  16        5.54        3.56      1.14 o
   4  -5  16        4.25        4.32      1.36 o
   5  -5  16       57.56       47.06      4.43 o
   6  -5  16       12.64       10.11      2.92 o
  -7  -4  16       21.75       21.66      3.04 o
  -6  -4  16        5.42        4.80      1.22 o
  -5  -4  16       10.77        7.93      1.43 o
  -4  -4  16       18.87       10.09      3.87 o
  -3  -4  16      153.49      148.45      6.00 o
  -2  -4  16       44.28       45.62      2.22 o
  -1  -4  16       11.21       12.08      1.22 o
   0  -4  16      255.02      235.08      5.85 o
   1  -4  16       74.39       63.85      2.63 o
   2  -4  16      479.68      472.47      9.55 o
   3  -4  16      143.70      152.58      5.31 o
   4  -4  16       37.96       36.62      4.14 o
   5  -4  16       42.43       36.92      3.94 o
   6  -4  16        0.80       -0.25      0.56 o
  -7  -3  16       35.39       28.74      3.11 o
  -6  -3  16        1.89        2.79      1.96 o
  -5  -3  16      101.42      107.41      7.58 o
  -4  -3  16      297.63      328.35      9.57 o
  -3  -3  16       21.57       32.63      4.21 o
  -2  -3  16        0.37        0.07      0.71 o
  -1  -3  16      194.56      197.36      4.65 o
   0  -3  16      318.49      314.97      8.23 o
   1  -3  16        0.91        1.03      0.94 o
   2  -3  16      811.18      840.58     23.68 o
   3  -3  16       55.52       45.55      5.02 o
   4  -3  16       59.67       61.76      4.91 o
   5  -3  16       19.97       14.19      3.26 o
   6  -3  16        5.83        8.96      2.36 o
  -8  -2  16        6.40        5.65      2.62 o
  -7  -2  16        0.04        0.09      0.73 o
  -6  -2  16       13.23       30.82      7.94 o
  -5  -2  16      179.52      182.97      9.86 o
  -4  -2  16      577.57      546.05     15.03 o
  -3  -2  16       55.46       54.64      3.13 o
  -2  -2  16       10.40       10.05      2.12 o
  -1  -2  16      683.85      681.60     14.60 o
   0  -2  16       60.86       60.40      3.12 o
   1  -2  16      173.15      189.89      7.43 o
   2  -2  16       84.90       79.12      9.09 o
   3  -2  16       21.09       22.82      3.51 o
   4  -2  16       11.70       10.49      2.63 o
   5  -2  16        9.66       10.91      2.22 o
   6  -2  16        0.39       -0.16      1.38 o
  -8  -1  16       28.61       29.30      3.32 o
  -7  -1  16        4.73        6.13      1.16 o
  -6  -1  16        1.05        3.40      2.14 o
  -5  -1  16       14.97       13.83      3.12 o
  -4  -1  16       25.43       25.05      3.46 o
  -3  -1  16       17.91       21.44      2.67 o
  -2  -1  16       29.24       35.59      2.33 o
  -1  -1  16       45.07       42.08      2.61 o
   0  -1  16       23.49       24.50      1.97 o
   1  -1  16     1528.82     1607.54     41.75 o
   2  -1  16       22.39       28.33      2.88 o
   3  -1  16      106.81      102.21      4.52 o
   4  -1  16       32.88       38.09      3.27 o
   5  -1  16       11.48        9.02      2.66 o
   6  -1  16       20.66       28.87      2.75 o
  -8   0  16       18.13       20.70      2.62 o
  -7   0  16        2.91        1.58      1.65 o
  -6   0  16       14.48       17.45      2.65 o
  -5   0  16       59.30       63.57      4.82 o
  -4   0  16        9.00       12.03      3.34 o
  -3   0  16      543.20      545.84     21.40 o
  -2   0  16      435.13      426.04     10.36 o
  -1   0  16       72.72       72.12      3.48 o
   0   0  16       36.02       31.28      2.55 o
   1   0  16        3.28        4.55      2.75 o
   2   0  16       27.21       26.03      2.87 o
   3   0  16        5.27        4.94      2.15 o
   4   0  16      109.50      115.96      4.79 o
   5   0  16       40.90       36.46      4.22 o
  -8   1  16       17.94       21.41      3.08 o
  -7   1  16        5.73        5.08      1.39 o
  -6   1  16      125.64      134.57      5.45 o
  -5   1  16      317.25      312.24     10.07 o
  -4   1  16       29.97       30.97      3.14 o
  -3   1  16      226.78      218.39      5.39 o
  -2   1  16      237.39      222.97      9.05 o
  -1   1  16       65.71       68.72      4.53 o
   0   1  16       11.38       10.96      1.92 o
   1   1  16      137.62      133.16      7.24 o
   2   1  16       25.38       27.99      2.85 o
   3   1  16        4.13        7.56      4.03 o
   4   1  16       30.78       23.36      7.25 o
   5   1  16        1.62        2.77      2.62 o
  -8   2  16       11.17       11.51      2.44 o
  -7   2  16       75.12       65.03      2.75 o
  -6   2  16      238.93      248.53      8.15 o
  -5   2  16        8.83       37.38     18.45 o
  -4   2  16       14.07       19.02      3.72 o
  -3   2  16      122.58      123.09      4.11 o
  -2   2  16       95.28      103.82      4.97 o
  -1   2  16      113.14      110.44      5.81 o
   0   2  16       20.84       21.68      3.84 o
   1   2  16       11.87       16.86      3.60 o
   2   2  16       51.77       47.47      3.70 o
   3   2  16       18.18       23.21      8.91 o
   4   2  16        3.85        6.42      2.77 o
   5   2  16       37.62       39.36      2.48 o
  -8   3  16       50.91       44.72      3.20 o
  -7   3  16      218.48      201.18      5.02 o
  -6   3  16       14.11       14.00      2.24 o
  -5   3  16       72.09       78.91      5.12 o
  -4   3  16        0.94        2.19      1.09 o
  -3   3  16      245.83      237.32      5.43 o
  -2   3  16       59.72       59.68      4.35 o
  -1   3  16       64.54       61.22      4.47 o
   0   3  16       21.28       19.81      7.89 o
   1   3  16        5.36        5.52      2.19 o
   2   3  16       18.65       19.95      2.26 o
   3   3  16        3.58        3.60      1.68 o
   4   3  16        6.53        5.88      1.56 o
  -8   4  16      206.53      209.64      5.56 o
  -7   4  16       66.18       65.02      2.73 o
  -6   4  16      162.85      158.42      7.41 o
  -5   4  16        0.05        0.38      0.68 o
  -4   4  16       61.56       59.00      2.98 o
  -3   4  16       81.47       87.76      3.12 o
  -2   4  16        4.34        4.77      2.26 o
  -1   4  16       70.92       67.72      4.52 o
   0   4  16       85.12       80.40      4.60 o
   1   4  16      160.09      141.05     17.11 o
   2   4  16       89.39       87.32      3.26 o
   3   4  16        0.20        0.68      0.96 o
   4   4  16       24.31       26.76      1.88 o
  -8   5  16       28.82       22.15      2.21 o
  -7   5  16        2.03        0.61      0.83 o
  -6   5  16       40.82       37.98      2.52 o
  -5   5  16       14.67       19.01      2.93 o
  -4   5  16       44.64       35.02      2.58 o
  -3   5  16        6.77        8.04      1.51 o
  -2   5  16       47.66       48.40      3.48 o
  -1   5  16       75.62       64.69      4.44 o
   0   5  16       62.68       60.16      4.08 o
   1   5  16       26.78       33.71      3.93 o
   2   5  16       48.98       47.13      3.17 o
   3   5  16        4.31        2.26      1.18 o
  -7   6  16        0.67       -0.17      1.12 o
  -6   6  16       18.74       20.41      1.54 o
  -5   6  16       60.73       57.16      2.42 o
  -4   6  16       62.40       61.44      4.12 o
  -3   6  16       54.24       41.72      2.90 o
  -2   6  16        1.48        4.01      1.74 o
  -1   6  16      185.69      181.03      5.98 o
   0   6  16      340.84      350.92     11.88 o
   1   6  16       19.86       17.71      1.97 o
   2   6  16       24.73       33.25      4.27 o
   3   6  16        5.77        3.76      2.42 o
  -7   7  16        0.18        1.04      1.04 o
  -6   7  16       95.08       94.72      2.64 o
  -5   7  16       74.26       64.15      2.61 o
  -4   7  16        1.21       -0.28      0.73 o
  -3   7  16        0.01        0.22      2.00 o
  -2   7  16        1.73        1.84      1.20 o
  -1   7  16       10.70        6.78      1.46 o
   0   7  16       24.72       24.56      3.83 o
   1   7  16       60.97       53.98      8.06 o
   2   7  16        0.23        0.80      2.53 o
  -6   8  16      106.61      112.65      3.91 o
  -5   8  16        3.05        2.01      0.84 o
  -4   8  16        7.81        5.75      1.32 o
  -3   8  16        9.29       10.02      3.54 o
  -2   8  16      373.42      413.59     22.13 o
  -1   8  16        0.39       -0.02      0.88 o
   0   8  16       45.16       48.23      4.57 o
   1   8  16        5.60        5.05      2.11 o
  -6   9  16        0.03        0.35      2.55 o
  -5   9  16       16.02       14.49      1.65 o
  -4   9  16        2.92        2.32      0.96 o
  -3   9  16       60.11       74.97      6.13 o
  -2   9  16        9.98       11.14      3.47 o
  -1   9  16        0.01       -0.44      1.31 o
   0   9  16        3.72        2.03      1.65 o
  -4  10  16        8.55        6.58      2.25 o
  -3  10  16       50.38       60.80      5.06 o
  -2  10  16        0.29        0.94      2.71 o
  -2 -11  17       14.40       17.65      2.35 o
  -1 -11  17       11.52        8.55      2.61 o
   0 -11  17       37.22       46.44      4.08 o
   1 -11  17       13.00       12.29      1.46 o
   2 -11  17       17.74       16.00      2.34 o
   3 -11  17       69.19       61.16      4.06 o
  -3 -10  17       52.84       71.12      8.03 o
  -2 -10  17        6.00        3.98      4.01 o
  -1 -10  17      128.68      106.05     61.36 o
   0 -10  17       69.30       66.36      4.64 o
   1 -10  17        0.96        2.70      1.01 o
   2 -10  17        3.14        0.32      0.91 o
   3 -10  17        5.38        3.64      2.18 o
   4 -10  17       72.06       71.81      5.35 o
  -4  -9  17        0.00        0.88      1.05 o
  -3  -9  17        0.16       -0.24      0.87 o
  -2  -9  17        0.00       -0.30      0.72 o
  -1  -9  17       41.28       43.96      3.20 o
   0  -9  17       54.75       55.79      3.90 o
   1  -9  17       96.33       77.15      2.77 o
   2  -9  17       13.61        7.97      6.14 o
   3  -9  17       15.72       14.80      5.64 o
   4  -9  17      156.34      188.10      6.72 o
  -5  -8  17       77.78       81.14      3.32 o
  -4  -8  17        0.00       -0.03      0.79 o
  -3  -8  17       82.22       87.11      3.90 o
  -2  -8  17       22.33       17.45      2.04 o
  -1  -8  17       13.19       14.49      2.89 o
   0  -8  17       97.64       98.64      4.49 o
   1  -8  17       10.59        6.63      1.13 o
   2  -8  17       17.69       18.03      2.75 o
   3  -8  17       80.71       73.46      3.38 o
   4  -8  17       28.60       20.88      2.54 o
   5  -8  17        9.22        4.29      5.39 o
  -6  -7  17       49.05       74.26      4.79 o
  -5  -7  17       57.90       58.56      3.21 o
  -4  -7  17        2.04        0.50      1.00 o
  -3  -7  17      162.65      165.36      6.27 o
  -2  -7  17        2.83        2.81      1.17 o
  -1  -7  17       11.05       11.70      1.83 o
   1  -7  17        1.16        2.22      1.26 o
   2  -7  17       27.39       24.04      2.45 o
   3  -7  17       17.27       16.64      2.22 o
   4  -7  17      106.28      125.54      5.24 o
   5  -7  17       14.13        2.40      2.80 o
  -6  -6  17       88.12       79.46      8.45 o
  -5  -6  17      109.06      107.03     12.31 o
  -4  -6  17        0.18        1.46      1.18 o
  -3  -6  17        6.44       15.69      9.94 o
  -2  -6  17       44.39       36.79      3.28 o
  -1  -6  17        7.41        6.96      1.23 o
   1  -6  17       84.77       79.21      3.75 o
   2  -6  17        4.85        9.76      2.00 o
   3  -6  17       93.62       98.50      4.33 o
   4  -6  17       11.37        8.12      3.28 o
   5  -6  17        7.20        5.44      2.96 o
  -7  -5  17       20.67       28.34      3.12 o
  -6  -5  17        0.25        1.09      1.35 o
  -5  -5  17       81.66       67.04      3.50 o
  -4  -5  17        1.26        2.71      2.78 o
  -3  -5  17        0.83        0.62      1.87 o
  -2  -5  17      212.01      180.60      6.44 o
  -1  -5  17      103.91       98.07      4.67 o
   1  -5  17      107.05      105.58      8.11 o
   2  -5  17       59.73       58.24      3.63 o
   3  -5  17        6.88        6.34      1.96 o
   4  -5  17       47.43       41.59      4.01 o
   5  -5  17       33.83       53.65      8.12 o
  -7  -4  17       17.06       18.89      3.98 o
  -6  -4  17        3.97        2.91      2.94 o
  -5  -4  17       25.28       23.27      4.72 o
  -4  -4  17        7.30        7.31      3.09 o
  -3  -4  17        5.18        3.34      1.80 o
  -2  -4  17      174.29      157.10      3.87 o
  -1  -4  17      120.45      112.94      3.66 o
   0  -4  17        7.62        6.61      1.57 o
   1  -4  17        7.31        9.12      2.02 o
   2  -4  17     1431.61     1469.78     37.66 o
   3  -4  17        5.73        8.73      2.21 o
   4  -4  17       16.48       22.50      3.46 o
   5  -4  17        0.90       -1.36      2.08 o
  -7  -3  17       15.06       24.23      4.46 o
  -6  -3  17        8.46       10.02      1.80 o
  -5  -3  17       72.66       83.63      5.24 o
  -4  -3  17       55.54       63.62      3.38 o
  -3  -3  17       45.07       46.07      3.44 o
  -2  -3  17      133.11      136.71      3.78 o
  -1  -3  17      216.36      209.94      5.99 o
   0  -3  17       13.44       17.29      2.19 o
   1  -3  17      841.78      885.24     22.26 o
   2  -3  17      723.57      763.54     21.50 o
   3  -3  17        0.00        1.86      2.17 o
   4  -3  17        5.55        5.51      2.42 o
   5  -3  17       24.47       31.26      2.72 o
  -7  -2  17        2.11        0.52      1.05 o
  -6  -2  17        0.20        0.56      1.73 o
  -5  -2  17      122.61      137.39      7.90 o
  -4  -2  17      517.05      525.03     14.30 o
  -3  -2  17        2.61        1.16      1.41 o
  -2  -2  17        4.38        4.27      2.00 o
  -1  -2  17       44.61       48.43      2.49 o
   0  -2  17      256.78      282.02      8.64 o
   1  -2  17      394.22      403.86     11.92 o
   2  -2  17      282.87      277.79      6.95 o
   3  -2  17        0.90        1.07      1.57 o
   4  -2  17       10.10       10.80      3.10 o
   5  -2  17        3.12        2.49      1.87 o
  -8  -1  17       14.77       19.24      3.76 o
  -7  -1  17        8.23        8.21      1.92 o
  -6  -1  17       12.88       15.26      2.83 o
  -5  -1  17       33.64       35.95      3.91 o
  -4  -1  17       24.64       26.33      3.45 o
  -3  -1  17      143.40      127.20      4.44 o
  -2  -1  17        0.67        0.84      1.00 o
  -1  -1  17       11.68       15.24      2.42 o
   0  -1  17     1256.54     1292.34     26.25 o
   1  -1  17      390.50      398.92     12.63 o
   2  -1  17       51.41       53.75      3.12 o
   3  -1  17       48.29       50.07      3.69 o
   4  -1  17       54.06       53.49      3.92 o
   5  -1  17        0.02        0.62      1.47 o
  -8   0  17        3.41        4.98      2.12 o
  -7   0  17        3.19        2.88      2.16 o
  -6   0  17       65.65       77.54      4.16 o
  -5   0  17       21.14       24.81      3.00 o
  -4   0  17      425.63      411.51     11.71 o
  -3   0  17      500.01      482.80     11.67 o
  -2   0  17      545.41      565.71     11.84 o
  -1   0  17      751.44      772.20     19.81 o
   0   0  17      210.73      188.46      5.88 o
   1   0  17      569.35      595.26     17.26 o
   2   0  17       41.67       39.79      2.76 o
   3   0  17       12.57       10.08      2.60 o
   4   0  17       11.02       10.08      2.98 o
   5   0  17       30.72       40.60      2.80 o
  -8   1  17        7.15        4.17      2.82 o
  -7   1  17        0.97        2.51      2.34 o
  -6   1  17       45.58       45.07      3.51 o
  -5   1  17      183.49      201.07      6.71 o
  -4   1  17       35.42       29.37      3.76 o
  -3   1  17      176.75      167.30      4.18 o
  -2   1  17       18.19       15.42      2.21 o
  -1   1  17       79.05       77.91      4.69 o
   0   1  17     1577.61     1580.72     57.64 o
   1   1  17       14.91       17.94      3.66 o
   2   1  17       16.73       17.66      2.77 o
   3   1  17        0.46       -0.26      1.30 o
   4   1  17        0.07        0.48      1.12 o
   5   1  17        3.85        2.15      1.27 o
  -8   2  17        0.84        0.19      2.06 o
  -7   2  17       20.68       22.80      2.98 o
  -6   2  17        0.44        1.26      1.72 o
  -5   2  17      110.51      132.62     16.45 o
  -4   2  17       63.51       59.28      3.57 o
  -3   2  17       15.88       14.00      1.54 o
  -2   2  17       17.74       21.78      2.62 o
  -1   2  17       26.14       26.39      2.79 o
   0   2  17       22.36       21.86      2.59 o
   1   2  17       55.16       55.89      6.89 o
   2   2  17       67.88       66.15      3.01 o
   3   2  17       10.17       12.12      2.08 o
   4   2  17        1.40        0.73      1.10 o
  -8   3  17        1.32        4.13      3.30 o
  -7   3  17        2.43        0.88      0.78 o
  -6   3  17       44.34       43.68      3.84 o
  -5   3  17       16.86       19.30      5.48 o
  -4   3  17        0.02        0.08      0.87 o
  -3   3  17        0.00        0.42      1.02 o
  -2   3  17        2.11        2.38      1.67 o
  -1   3  17      152.20      157.92      6.18 o
   0   3  17      300.44      298.30     12.96 o
   1   3  17       13.37       12.76      9.78 o
   2   3  17        0.00       -0.54      1.69 o
   3   3  17        9.14        6.63      1.49 o
   4   3  17       18.31       17.51      1.87 o
  -8   4  17       58.11       65.68      6.05 o
  -7   4  17        3.01        1.46      0.77 o
  -6   4  17       27.77       29.66      3.40 o
  -5   4  17        0.04        1.14      1.64 o
  -4   4  17       38.25       39.08      2.83 o
  -3   4  17       81.54       86.49      3.48 o
  -2   4  17        4.52        7.45      2.11 o
  -1   4  17       33.19       32.62      4.20 o
   0   4  17       44.11       40.83      3.59 o
   1   4  17       20.89       23.09      2.83 o
   2   4  17       64.12       69.07      5.83 o
   3   4  17        0.09        0.30      1.15 o
  -7   5  17        0.22        0.77      0.85 o
  -6   5  17       51.59       55.66      4.55 o
  -5   5  17       99.06      104.96      3.48 o
  -4   5  17        0.03        1.15      1.06 o
  -3   5  17       44.49       45.54      3.73 o
  -2   5  17        3.11        7.57      2.33 o
  -1   5  17      189.18      191.16      6.67 o
   0   5  17        2.46        3.56      2.25 o
   1   5  17        0.12        1.08      1.17 o
   2   5  17       36.21       40.23      3.15 o
   3   5  17        0.05        0.69      1.49 o
  -7   6  17       10.49        8.67      2.06 o
  -6   6  17        0.84        1.09      1.05 o
  -5   6  17       15.42       17.89      1.67 o
  -4   6  17        1.64        1.10      0.91 o
  -3   6  17        3.87        4.50      1.64 o
  -2   6  17       76.54       73.66      4.42 o
  -1   6  17        0.14        0.22      1.19 o
   0   6  17       24.53       28.12      2.54 o
   1   6  17        0.25        0.16      1.00 o
   2   6  17       91.40      112.89      6.58 o
  -6   7  17       59.68       52.51      4.19 o
  -5   7  17        4.28        4.05      1.15 o
  -4   7  17        3.52        3.44      0.94 o
  -3   7  17        0.24        0.40      0.84 o
  -2   7  17      104.28      114.41      5.59 o
  -1   7  17        0.05        0.41      2.61 o
   0   7  17        4.52        3.67      3.85 o
   1   7  17        0.58        0.66      0.97 o
  -6   8  17       46.84       48.61      7.13 o
  -5   8  17        3.15        3.18      1.40 o
  -4   8  17        0.01        0.38      0.99 o
  -3   8  17        0.68        1.29      1.73 o
  -2   8  17      324.05      390.61     16.32 o
  -1   8  17       28.19       35.84      4.40 o
   0   8  17        5.63        4.71      2.19 o
  -5   9  17        0.40        0.40      1.02 o
  -4   9  17        4.58        2.31      2.41 o
  -3   9  17       89.65      107.74      5.44 o
  -2   9  17       36.28       42.66      3.69 o
  -1   9  17        0.35       -0.11      1.02 o
   0 -11  18       10.17       10.31      1.85 o
  -2 -10  18        0.00       -0.12      1.16 o
  -1 -10  18       31.77       39.27      3.17 o
   0 -10  18       26.98       30.03      2.75 o
   1 -10  18       47.84       26.76      1.56 o
   2 -10  18       16.53       19.62      2.10 o
   3 -10  18        1.82       -0.16      0.96 o
  -4  -9  18       32.97       38.31      3.26 o
  -3  -9  18        4.13        5.27      2.07 o
  -2  -9  18        1.60        1.47      1.45 o
  -1  -9  18       92.21       98.46      4.50 o
   0  -9  18        3.54        1.70      1.19 o
   2  -9  18       14.76       13.33      2.05 o
   3  -9  18        9.22        6.75      2.16 o
  -4  -8  18        0.95        1.09      0.91 o
  -3  -8  18       33.83       34.90      2.29 o
  -2  -8  18       31.13       32.63      2.79 o
  -1  -8  18        6.27        8.38      1.20 o
   2  -8  18       17.97       16.29      2.23 o
   3  -8  18       13.55       10.60      1.52 o
   4  -8  18        6.19        5.35      2.16 o
  -5  -7  18      117.40      105.38     15.02 o
  -4  -7  18        2.31        1.23      0.94 o
  -3  -7  18        4.10        2.16      1.00 o
  -2  -7  18        0.06        0.55      0.95 o
  -1  -7  18      159.11      141.21      5.34 o
   2  -7  18       20.85       22.08      1.68 o
   3  -7  18       78.30       82.06      5.05 o
   4  -7  18      330.04      391.07     20.52 o
  -6  -6  18      127.17      150.55     87.67 o
  -5  -6  18       38.85       36.71     10.27 o
  -4  -6  18       14.30       24.32      8.16 o
  -3  -6  18      112.43       98.63      6.56 o
  -2  -6  18      129.47      108.80      4.54 o
   2  -6  18        5.17        5.26      1.50 o
   3  -6  18        0.30        0.57      3.15 o
   4  -6  18       23.00       20.94     19.63 o
   5  -6  18       25.84       29.60      3.43 o
  -6  -5  18       51.96       45.21      5.03 o
  -5  -5  18       50.89       50.78      5.76 o
  -4  -5  18       37.83       41.01      5.02 o
  -3  -5  18      204.98      185.02      6.22 o
  -2  -5  18       12.52        8.44      1.55 o
  -1  -5  18       49.11       45.49      2.83 o
   1  -5  18       53.54       62.34      4.11 o
   2  -5  18        4.13        5.91      2.63 o
   3  -5  18      251.00      271.03     18.33 o
   4  -5  18        8.91        5.04      1.14 o
   5  -5  18       11.20       11.47      2.71 o
  -7  -4  18       13.32       69.97     11.09 o
  -6  -4  18        3.30        1.47      2.49 o
  -5  -4  18       18.59       20.60      3.34 o
  -4  -4  18       16.80       15.27      2.86 o
  -3  -4  18      160.68      147.11      6.24 o
  -2  -4  18        2.07        3.14      0.95 o
  -1  -4  18      173.94      162.37      4.45 o
   0  -4  18      260.21      228.26     11.45 o
   1  -4  18       11.96       14.24      1.91 o
   2  -4  18        7.14       20.59     11.38 o
   3  -4  18       56.81       53.72      2.67 o
   4  -4  18        0.40        1.61      1.15 o
   5  -4  18        1.56        1.35      0.82 o
  -7  -3  18       32.77       40.61      3.50 o
  -6  -3  18       20.47       29.28      3.53 o
  -5  -3  18        0.03        0.03      1.10 o
  -4  -3  18       17.17       16.45      2.52 o
  -3  -3  18        7.26        8.03      1.99 o
  -2  -3  18       18.49       12.94      1.42 o
  -1  -3  18      284.82      282.57      7.45 o
   0  -3  18      117.88      118.05      5.11 o
   1  -3  18        1.73        2.99      1.75 o
   2  -3  18        0.30        1.16      1.04 o
   3  -3  18       57.01       51.63      3.24 o
   4  -3  18       26.61       27.97      2.48 o
   5  -3  18       66.56       71.10      3.29 o
  -7  -2  18       14.64       11.53      2.53 o
  -6  -2  18        5.77        7.16      2.24 o
  -5  -2  18       37.43       41.20      3.53 o
  -4  -2  18       30.73       37.49      3.39 o
  -3  -2  18        0.10        0.29      1.11 o
  -2  -2  18        0.60        0.18      0.72 o
  -1  -2  18       23.70       18.93      2.45 o
   0  -2  18       11.49       11.81      2.40 o
   1  -2  18      611.96      634.72     16.96 o
   2  -2  18        7.77        6.60      1.55 o
   3  -2  18       16.17       19.71      2.26 o
   4  -2  18        4.19        3.78      1.61 o
   5  -2  18       17.64       11.25      2.29 o
  -7  -1  18       35.99       45.24      3.72 o
  -6  -1  18        2.92        4.10      2.70 o
  -5  -1  18      131.08      127.40      4.95 o
  -4  -1  18        0.01       -0.50      1.12 o
  -3  -1  18       57.31       51.93      2.87 o
  -2  -1  18      175.60      198.08      8.94 o
  -1  -1  18      258.98      257.30     11.33 o
   0  -1  18        7.69        8.90      2.61 o
   1  -1  18       14.88       18.08      3.44 o
   2  -1  18      196.36      198.39     11.24 o
   3  -1  18       20.54       26.65      2.49 o
   4  -1  18        9.10        9.07      2.00 o
   5  -1  18       18.71       27.14      2.41 o
  -7   0  18        0.98        1.03      1.49 o
  -6   0  18        4.40        7.48      2.07 o
  -5   0  18      124.85      136.24      5.24 o
  -4   0  18      189.55      200.80      6.90 o
  -3   0  18      512.32      516.78     12.18 o
  -2   0  18        2.23        3.74      1.34 o
  -1   0  18      923.04      932.46     25.92 o
   0   0  18      494.65      493.21     29.80 o
   1   0  18        9.14       11.41      3.16 o
   2   0  18       20.30       23.59      3.77 o
   3   0  18      250.64      277.78      9.62 o
   4   0  18        1.04        1.76      1.47 o
  -7   1  18        0.24        0.63      1.75 o
  -6   1  18        4.48        5.49      2.25 o
  -5   1  18       39.18       43.44      3.89 o
  -4   1  18       42.84       45.65      3.86 o
  -3   1  18      310.87      282.83     14.26 o
  -2   1  18        0.57        0.79      1.14 o
  -1   1  18        1.27        1.39      1.37 o
   0   1  18       23.67       22.12      2.22 o
   1   1  18      232.59      242.19      9.26 o
   2   1  18        2.07        4.55      2.56 o
   3   1  18       34.87       37.15      2.47 o
   4   1  18        3.24        2.70      1.51 o
  -7   2  18        2.01        2.31      2.08 o
  -6   2  18       40.65       50.79      4.01 o
  -5   2  18       43.43       45.48      3.39 o
  -4   2  18       11.65       14.97      2.38 o
  -3   2  18      226.36      226.09     13.51 o
  -2   2  18        5.39        6.95      1.94 o
  -1   2  18       13.32       19.40      2.58 o
   0   2  18        3.18        2.99      1.57 o
   1   2  18      185.72      187.01     11.09 o
   2   2  18       25.34       23.48      4.91 o
   3   2  18       43.18       39.26     25.58 o
   4   2  18       12.14        9.46      2.35 o
  -7   3  18        3.02        4.03      2.16 o
  -6   3  18        0.23       -0.08      1.42 o
  -5   3  18        7.32        7.26      2.16 o
  -4   3  18      126.72      122.30      3.78 o
  -3   3  18       85.02       98.02      4.21 o
  -2   3  18        3.05        4.14      1.77 o
  -1   3  18        0.51        1.13      1.42 o
   0   3  18       13.79       13.73      1.87 o
   1   3  18      100.75      113.26      6.20 o
   2   3  18       19.03       16.63      3.17 o
   3   3  18        1.41       -0.02      0.96 o
  -7   4  18        0.75        0.52      1.06 o
  -6   4  18        2.45        3.14      1.60 o
  -5   4  18       45.83       51.56      3.54 o
  -4   4  18      102.69      111.25      4.58 o
  -3   4  18        7.15        7.81      2.36 o
  -2   4  18        1.93        2.55      1.96 o
  -1   4  18       20.46       20.39      2.48 o
   0   4  18      318.18      302.24     25.03 o
   1   4  18      165.09      175.83      7.07 o
   2   4  18        2.92        2.61      2.35 o
   3   4  18        0.29        0.64      1.23 o
  -7   5  18        1.18        4.35      2.76 o
  -6   5  18        0.25        0.52      1.09 o
  -5   5  18       75.50       66.62      2.90 o
  -4   5  18        0.22       -0.05      0.58 o
  -3   5  18       10.45       11.04      2.43 o
  -2   5  18       37.12       33.83      2.88 o
  -1   5  18       23.98       21.91      2.37 o
   0   5  18       17.08       20.47      2.73 o
   1   5  18       78.16       63.29     11.19 o
   2   5  18        0.06        0.12      1.28 o
  -6   6  18       20.79       20.30      1.98 o
  -5   6  18       32.33       33.23      2.43 o
  -4   6  18        0.38        0.85      0.94 o
  -3   6  18       23.59       21.96      3.16 o
  -2   6  18        3.17        5.27      1.75 o
  -1   6  18        0.56        1.26      2.37 o
   0   6  18       50.56       55.94      3.26 o
   1   6  18        6.25        4.14      2.00 o
   2   6  18        8.41        5.24      3.96 o
  -6   7  18       36.27       36.96      3.63 o
  -5   7  18       48.63       54.77      2.48 o
  -4   7  18        1.23        0.76      0.55 o
  -3   7  18       40.84       45.17      2.47 o
  -2   7  18       20.85       27.54      3.41 o
  -1   7  18       12.33       19.12      2.87 o
   0   7  18        4.28        3.04      1.71 o
   1   7  18        3.11        1.64      1.92 o
  -5   8  18       19.16       17.11      2.19 o
  -4   8  18        8.30        8.19      2.84 o
  -3   8  18       38.29       43.23      3.86 o
  -2   8  18        9.60        9.87      2.53 o
  -1   8  18        0.71        0.68      1.32 o
  -3  -9  19       27.66       30.63      3.79 o
  -2  -9  19       46.70       46.44      2.41 o
  -1  -9  19       11.65       10.48      1.39 o
  -4  -8  19      113.62      127.04      5.25 o
  -3  -8  19        3.48        2.17      0.98 o
  -2  -8  19        2.37        1.01      1.43 o
  -5  -7  19       48.19       54.96      4.16 o
  -4  -7  19        2.71        3.17      2.62 o
  -3  -7  19        3.90        3.81      2.31 o
  -2  -7  19        5.49        3.93      1.73 o
   3  -7  19      102.89      101.16      5.09 o
   4  -7  19       95.14      104.13      5.89 o
  -5  -6  19        7.30        5.42      3.15 o
  -3  -6  19       69.23       52.37      4.70 o
  -2  -6  19       15.45       15.38      1.61 o
   2  -6  19        6.64        6.06      1.87 o
   3  -6  19       39.98       25.07     16.90 o
   4  -6  19        4.68        1.05      2.01 o
  -6  -5  19       15.21       21.78      7.88 o
  -5  -5  19       59.35       66.73      5.97 o
  -4  -5  19       44.56       49.73      3.72 o
  -3  -5  19        0.67       -0.38      1.04 o
  -2  -5  19       90.80       84.73      3.75 o
   1  -5  19       36.20       29.99      2.80 o
   2  -5  19        9.79       13.04      2.94 o
   3  -5  19        4.03        5.66      1.69 o
   4  -5  19       97.07      113.06      4.83 o
  -6  -4  19        0.56       -1.15      3.15 o
  -5  -4  19       45.84       48.07      4.02 o
  -4  -4  19        3.29        3.08      1.81 o
  -3  -4  19       12.01       14.38      2.42 o
  -2  -4  19       20.45       20.07      2.14 o
  -1  -4  19        1.51        1.56      1.32 o
   0  -4  19       41.82       39.76      3.18 o
   1  -4  19        2.14        0.89      1.25 o
   2  -4  19       52.54       50.87      2.92 o
   3  -4  19        1.01        2.07      1.01 o
   4  -4  19        2.66        1.67      0.98 o
  -6  -3  19        1.77        3.22      2.01 o
  -5  -3  19       13.87        9.47      1.67 o
  -4  -3  19       31.50       37.73      3.46 o
  -3  -3  19       59.07       58.51      3.18 o
  -2  -3  19      138.86      134.89      4.73 o
  -1  -3  19      119.02      113.17      4.81 o
   0  -3  19      390.89      382.81     10.44 o
   1  -3  19       94.21      100.94      4.42 o
   2  -3  19       19.44       19.65      2.66 o
   3  -3  19        3.78       16.53     10.56 o
   4  -3  19       13.11       19.55      1.98 o
  -7  -2  19        0.55        0.06      1.04 o
  -6  -2  19        1.52        2.16      1.68 o
  -5  -2  19        0.28        0.73      1.37 o
  -4  -2  19       40.22       41.28      2.77 o
  -3  -2  19        4.67        7.69      1.65 o
  -2  -2  19        3.21        2.59      1.62 o
  -1  -2  19       60.57       62.46      6.73 o
   0  -2  19      139.26      138.16      6.14 o
   1  -2  19      301.24      324.12      9.64 o
   2  -2  19       17.46       15.46      2.91 o
   3  -2  19       38.46       31.88      2.36 o
   4  -2  19        0.03        0.33      1.15 o
  -7  -1  19       51.47       80.27      3.58 o
  -6  -1  19       85.79       95.88      5.02 o
  -5  -1  19       60.79       60.64      4.03 o
  -4  -1  19        0.76       -0.21      1.53 o
  -3  -1  19       28.29       27.44      2.71 o
  -2  -1  19      345.79      340.29     10.02 o
  -1  -1  19      345.61      324.87     17.50 o
   0  -1  19      309.48      313.94      9.53 o
   1  -1  19      401.96      426.10     12.45 o
   2  -1  19      235.12      249.26     12.46 o
   3  -1  19       75.57       83.43      4.18 o
   4  -1  19       47.09       67.26      4.48 o
  -7   0  19       16.95       17.60      2.25 o
  -6   0  19       13.59       11.56      2.58 o
  -5   0  19        6.64        5.62      2.17 o
  -4   0  19       81.68       77.73      4.09 o
  -3   0  19       13.21       12.03      2.62 o
  -2   0  19      135.42      123.05      4.36 o
  -1   0  19      619.26      617.35     16.87 o
   0   0  19       64.00       68.30      7.43 o
   1   0  19        1.58        5.06      2.54 o
   2   0  19      188.27      205.55      8.28 o
   3   0  19       11.72        6.69      2.55 o
   4   0  19       18.54       30.46      4.75 o
  -7   1  19       16.33       20.93      3.15 o
  -6   1  19        1.07        0.99      1.56 o
  -5   1  19       14.23       15.29      2.32 o
  -4   1  19       24.41       21.49      2.53 o
  -3   1  19       26.10       27.61      4.94 o
  -2   1  19        8.70       11.94      1.88 o
  -1   1  19      100.20      109.29      4.29 o
   0   1  19       14.51       17.61      4.90 o
   1   1  19        0.43        0.92      2.59 o
   2   1  19        8.35        8.80      3.95 o
   3   1  19        0.43        1.28      2.51 o
   4   1  19       12.37        8.52      3.41 o
  -7   2  19        1.88        0.17      1.34 o
  -6   2  19        1.17        1.32      1.42 o
  -5   2  19        5.35        2.05      2.79 o
  -4   2  19       30.91       29.40      9.60 o
  -3   2  19        1.13        0.87      1.84 o
  -2   2  19       60.70       66.71      3.50 o
  -1   2  19       11.77       15.53      2.30 o
   0   2  19       14.07       14.81      2.54 o
   1   2  19        3.59        1.23      1.97 o
   2   2  19        8.37       10.34      8.92 o
   3   2  19        7.53        7.57      2.49 o
  -7   3  19       24.21       26.51      5.27 o
  -6   3  19        3.53        3.98      1.67 o
  -5   3  19        5.36        2.11      3.03 o
  -4   3  19       48.44       37.75      5.55 o
  -3   3  19        0.18        0.43      1.35 o
  -2   3  19       36.00       38.00      2.97 o
  -1   3  19        1.36        2.07      1.37 o
   0   3  19        1.15        0.14      0.81 o
   1   3  19      235.57      243.40      8.84 o
   2   3  19        1.93        2.36      1.99 o
   3   3  19       14.05       13.30      2.53 o
  -7   4  19       18.61       23.01      3.90 o
  -6   4  19        8.00        4.35      1.62 o
  -5   4  19        6.39       -1.34      3.34 o
  -4   4  19       22.09       17.22      3.57 o
  -3   4  19        0.07        0.15      1.19 o
  -2   4  19        0.91        2.69      1.89 o
  -1   4  19        7.34        6.03      1.70 o
   0   4  19       77.32       71.90      8.97 o
   1   4  19       10.56       15.12      3.82 o
   2   4  19        2.23        1.45      3.71 o
  -6   5  19       99.52      108.42      4.54 o
  -5   5  19       35.86       38.73      3.16 o
  -4   5  19       26.36       23.04      1.99 o
  -3   5  19        0.01        0.04      1.17 o
  -2   5  19        0.05        0.27      1.10 o
  -1   5  19        2.43        2.21      1.34 o
   0   5  19      217.41      215.86     20.93 o
   1   5  19       52.30       51.39      3.59 o
   2   5  19        8.23        6.57      2.85 o
  -6   6  19        4.00        3.53      1.33 o
  -5   6  19        1.92        0.33      0.80 o
  -4   6  19        0.94        0.97      1.07 o
  -3   6  19        0.63       -0.58      1.03 o
  -2   6  19        4.77        3.09      1.39 o
  -1   6  19       14.13       17.59      2.11 o
   0   6  19        3.61        1.66      1.31 o
  -5   7  19       28.97       35.80      8.01 o
  -4   7  19        0.06       -0.09      0.62 o
  -3   7  19        5.20        4.80      1.21 o
  -2   7  19        0.28        0.20      0.69 o
  -1   7  19        0.39        0.07      0.97 o
   0   7  19       10.47       10.84      3.42 o
  -3   8  19        1.35        1.54      1.64 o
  -3  -8  20        3.37        2.09      1.72 o
  -4  -7  20        0.00       -0.33      1.12 o
  -3  -7  20       23.40       31.55      3.43 o
  -2  -7  20       43.75       34.59      2.60 o
  -5  -6  20       12.83       11.75      3.42 o
  -4  -6  20        4.69        1.34      1.43 o
  -3  -6  20        5.90        5.51      1.52 o
  -2  -6  20        2.25        0.95      0.73 o
   2  -6  20      105.91      104.41      4.57 o
   3  -6  20       13.37       14.19      2.71 o
  -5  -5  20       10.38        7.51      2.84 o
  -4  -5  20       15.37       12.43      2.91 o
  -3  -5  20        0.71        0.91      1.37 o
  -2  -5  20       14.45       15.81      2.25 o
   1  -5  20        0.96        1.33      1.08 o
   2  -5  20       15.60       14.30      2.66 o
   3  -5  20       16.06       11.51      3.32 o
   4  -5  20        0.00        0.75      1.88 o
  -6  -4  20        2.50       23.18     18.37 o
  -5  -4  20        2.24        2.81      1.82 o
  -4  -4  20       27.00       24.57      2.69 o
  -3  -4  20       30.95       23.31      2.09 o
  -2  -4  20      115.99      103.08      7.96 o
  -1  -4  20        1.64        1.83      1.26 o
   0  -4  20       24.05       23.62      2.51 o
   1  -4  20        8.29        7.96      1.40 o
   2  -4  20        0.63        1.50      1.49 o
   3  -4  20       92.37       89.37      9.24 o
   4  -4  20       33.41       35.52      4.99 o
  -6  -3  20        0.02        0.38      1.36 o
  -5  -3  20       21.74       19.44      2.91 o
  -4  -3  20       32.63       32.54      2.31 o
  -3  -3  20        0.03        0.72      0.78 o
  -2  -3  20       47.60       46.14      2.77 o
  -1  -3  20      152.41      156.05      7.29 o
   0  -3  20      235.13      260.40     10.52 o
   1  -3  20      248.41      266.76      8.62 o
   2  -3  20       28.89       26.36      2.66 o
   3  -3  20      126.92      124.18      4.99 o
   4  -3  20       25.30       26.67      2.37 o
  -6  -2  20       69.46       79.18      4.77 o
  -5  -2  20      180.73      199.10      6.02 o
  -4  -2  20       26.34       23.27      2.13 o
  -3  -2  20       85.97       86.62      4.77 o
  -2  -2  20      553.58      563.53     14.06 o
  -1  -2  20      991.81      999.76     78.14 o
   0  -2  20      342.58      394.29     22.35 o
   1  -2  20      108.69      105.95      4.89 o
   2  -2  20       27.22       26.89      3.15 o
   3  -2  20       53.63       59.84      4.04 o
   4  -2  20      109.33      140.74      6.84 o
  -6  -1  20       23.88       25.58      3.21 o
  -5  -1  20        2.58        1.52      1.58 o
  -4  -1  20        1.56       -1.23      2.05 o
  -3  -1  20        3.92        2.57      0.97 o
  -2  -1  20       56.31       58.39      3.96 o
  -1  -1  20      856.75      890.54     45.62 o
   0  -1  20       40.32       43.05      9.96 o
   1  -1  20      604.72      619.83     16.39 o
   2  -1  20      266.25      286.61      9.31 o
   3  -1  20       34.10       36.80      3.74 o
  -7   0  20        2.85        3.55      1.48 o
  -6   0  20        2.64        1.30      1.50 o
  -5   0  20       24.35       27.60      3.13 o
  -4   0  20       25.30       27.31      3.50 o
  -3   0  20       50.66       47.37      4.12 o
  -2   0  20       70.60       77.75      4.51 o
  -1   0  20       74.56       67.85      7.36 o
   0   0  20       75.84       39.82     35.45 o
   1   0  20      199.08      203.32     11.39 o
   2   0  20        5.31        6.01      3.44 o
   3   0  20       55.68       59.68      5.99 o
  -7   1  20       36.82       40.61      2.77 o
  -6   1  20        5.00        5.00      2.11 o
  -5   1  20       29.39       28.26      2.57 o
  -4   1  20       13.73       13.74      5.90 o
  -3   1  20       52.58       53.36      5.64 o
  -2   1  20      141.62      151.09      5.13 o
  -1   1  20      213.67      233.64     12.72 o
   0   1  20        2.09        4.56      6.23 o
   1   1  20      172.26      152.14     89.04 o
   2   1  20       15.01        8.99      7.66 o
   3   1  20        0.26        0.50      1.51 o
  -6   2  20        4.06        4.24      1.69 o
  -5   2  20       70.00       78.64      4.06 o
  -4   2  20        6.15        2.19      2.09 o
  -3   2  20       14.38       15.33      2.79 o
  -2   2  20        0.79        1.42      1.27 o
  -1   2  20      218.52      246.77      9.21 o
   0   2  20      121.75      135.53      7.74 o
   1   2  20       14.32       19.13      3.36 o
   2   2  20        2.25        5.80      2.43 o
   3   2  20        2.22        2.07      1.77 o
  -6   3  20       19.43       73.76     30.91 o
  -5   3  20        0.12        0.70      1.07 o
  -4   3  20      157.79      138.12     22.59 o
  -3   3  20        6.40        7.93      2.60 o
  -2   3  20        0.54        2.03      1.38 o
  -1   3  20        4.41        4.98      1.55 o
   0   3  20        0.34        0.40      0.71 o
   1   3  20       24.99       35.46      9.18 o
   2   3  20       14.08       14.83      3.62 o
  -6   4  20       20.37       23.85      2.48 o
  -5   4  20        4.03        2.73      1.19 o
  -4   4  20       36.87       23.16     14.29 o
  -3   4  20        5.76        7.97      1.76 o
  -2   4  20        2.63        3.53      1.78 o
  -1   4  20       17.73       22.58      2.25 o
   0   4  20        5.18        3.47      1.03 o
   1   4  20        2.05        2.69      1.89 o
  -6   5  20       11.47        3.58      1.71 o
  -5   5  20       63.39       56.47      8.48 o
  -4   5  20        6.98        4.39      1.36 o
  -3   5  20        7.07        6.47      2.05 o
  -2   5  20       34.77       42.95      3.19 o
  -1   5  20        0.94       -0.12      0.81 o
   0   5  20       10.87       12.03      2.33 o
   1   5  20        1.53        2.34      2.72 o
  -5   6  20       17.63       13.39      2.40 o
  -4   6  20       18.02       20.91      1.95 o
  -3   6  20        0.40        0.91      1.07 o
  -2   6  20       21.60       25.90      2.97 o
  -1   6  20        7.36        7.62      2.61 o
   0   6  20        2.78        4.20      5.54 o
  -3   7  20       17.06       20.88      2.77 o
  -2   7  20        4.66        6.84      2.01 o
  -3  -7  21        0.02        0.06      0.75 o
  -4  -6  21        2.58        3.94      2.02 o
  -3  -6  21        0.07        0.32      0.74 o
  -5  -5  21        1.79        0.15      1.01 o
  -4  -5  21        1.02        0.33      0.98 o
  -3  -5  21        0.29       -0.03      0.58 o
  -2  -5  21      105.56       96.10      4.06 o
   2  -5  21       27.52       31.90      2.86 o
   3  -5  21        0.04       -0.11      1.16 o
  -5  -4  21        2.32        2.41      2.12 o
  -4  -4  21        8.55        8.40      2.43 o
  -3  -4  21        0.79        1.31      1.28 o
  -2  -4  21        0.28        0.46      1.03 o
  -1  -4  21        4.13        2.36      1.20 o
   0  -4  21       83.24       75.49      3.69 o
   1  -4  21       44.73       39.38      2.78 o
   2  -4  21       11.83       10.20      1.44 o
   3  -4  21       11.84        7.63      2.82 o
  -5  -3  21       15.98       20.81      2.65 o
  -4  -3  21        0.09        0.10      1.03 o
  -3  -3  21        0.02        0.30      0.62 o
  -2  -3  21       24.16       23.23      4.59 o
  -1  -3  21        0.72        2.81      1.87 o
   0  -3  21       14.70       17.14      2.92 o
   1  -3  21        8.18        7.24      2.44 o
   2  -3  21       20.77       24.74      3.18 o
   3  -3  21        0.58       -0.22      1.32 o
  -6  -2  21        2.35        1.09      1.50 o
  -5  -2  21        0.80       -0.64      0.99 o
  -4  -2  21        5.01        2.35      1.61 o
  -3  -2  21       15.30       12.89     10.74 o
  -2  -2  21       15.51       20.58      2.26 o
  -1  -2  21      309.09      334.52     13.43 o
   0  -2  21       15.14       11.71     10.85 o
   1  -2  21        0.63        1.31      3.84 o
   2  -2  21       27.68       33.93      7.48 o
   3  -2  21      106.63      115.89     10.38 o
  -6  -1  21      251.69      292.28      7.61 o
  -5  -1  21      139.21      147.03      4.93 o
  -4  -1  21       12.03        8.03      2.05 o
  -3  -1  21       26.82       23.06      3.82 o
  -2  -1  21      129.65      148.99      6.25 o
  -1  -1  21      594.67      594.96     43.81 o
   0  -1  21       17.31       19.76      2.63 o
   1  -1  21      185.28      191.29     15.73 o
   2  -1  21        0.42        0.65      1.97 o
   3  -1  21      122.89      116.11     66.73 o
  -6   0  21        2.11        2.04      1.72 o
  -5   0  21        0.14        0.30      0.96 o
  -4   0  21        3.09        2.02      1.27 o
  -3   0  21       11.52        7.91      3.06 o
  -2   0  21       72.37       73.90      4.16 o
  -1   0  21      214.59      220.50     20.59 o
   0   0  21        0.95        1.86      1.76 o
   1   0  21        2.10        1.80      2.58 o
   2   0  21        4.57        2.49      2.08 o
  -6   1  21        5.18        5.54      1.83 o
  -5   1  21       47.92       54.05      4.34 o
  -4   1  21       26.54       22.60      2.36 o
  -3   1  21       23.00       26.50      3.36 o
  -2   1  21        0.22        1.07      0.97 o
  -1   1  21       37.57       36.33      5.48 o
   0   1  21        0.82        2.30      1.93 o
   1   1  21        8.00       11.85      4.10 o
   2   1  21       25.06       32.22      4.63 o
  -6   2  21        0.76        1.83      1.95 o
  -5   2  21        1.85        1.20      1.41 o
  -4   2  21        0.01       -1.22      1.82 o
  -3   2  21        0.39        0.00      1.28 o
  -2   2  21        0.34        0.89      1.16 o
  -1   2  21       14.97       17.06      2.41 o
   0   2  21       21.48       23.26      3.37 o
   1   2  21       13.37       16.12      4.50 o
   2   2  21        0.19        0.32      1.86 o
  -6   3  21       18.60       20.75      2.87 o
  -5   3  21       18.76       24.49      3.33 o
  -4   3  21        8.52        8.03      2.55 o
  -3   3  21       12.35       11.93      2.02 o
  -2   3  21        0.19       -0.58      1.55 o
  -1   3  21       14.90       16.93      2.75 o
   0   3  21       11.41       11.99      2.88 o
   1   3  21        2.49        2.01      1.91 o
  -5   4  21       16.32        8.79      3.36 o
  -4   4  21       18.90       27.36      4.14 o
  -3   4  21        7.36        8.00      2.09 o
  -2   4  21        8.49        8.62      2.04 o
  -1   4  21        0.44        0.17      0.81 o
   0   4  21        0.28        1.10      1.61 o
  -4   5  21       17.27       24.46      6.96 o
  -3   5  21        6.42        6.69      2.98 o
  -2   5  21       26.94       33.88      2.95 o
  -1   5  21        2.15        1.71      1.11 o
  -3   6  21       12.91       15.33      2.72 o
  -4  -5  22        5.43        3.08      1.96 o
  -3  -5  22       50.81       54.54      3.55 o
  -4  -4  22       51.36       52.86      4.26 o
  -3  -4  22       51.32       54.11      3.97 o
  -2  -4  22        9.76        3.93      1.24 o
   0  -4  22        1.22        0.26      0.73 o
   1  -4  22        1.32        0.70      0.80 o
  -5  -3  22        4.23        2.40      1.86 o
  -4  -3  22       51.64       54.37      4.85 o
  -3  -3  22       42.75       50.55      4.18 o
  -2  -3  22        0.87        0.18      0.97 o
  -1  -3  22        2.21        3.32      1.74 o
   0  -3  22        6.78        6.58      2.08 o
   1  -3  22        6.56        7.26      2.11 o
   2  -3  22        0.61       -0.82      0.93 o
  -5  -2  22        7.57        4.26      1.47 o
  -4  -2  22       10.42       10.22      1.26 o
  -3  -2  22      137.11      169.30      6.54 o
  -2  -2  22      163.82      139.47      8.38 o
  -1  -2  22        1.16        0.87      1.85 o
   0  -2  22        7.98        5.48      2.66 o
   1  -2  22        5.37        6.62      1.78 o
   2  -2  22       89.13       85.61     49.91 o
  -5  -1  22        0.00        0.16      0.76 o
  -4  -1  22        3.01        0.93      1.21 o
  -3  -1  22        6.92        3.65      3.94 o
  -2  -1  22       26.43       25.49      2.38 o
  -1  -1  22       68.32       71.69      6.41 o
   0  -1  22       63.88       67.35      3.61 o
   1  -1  22        0.00       -0.12      1.09 o
   2  -1  22       32.71       42.37      3.49 o
  -5   0  22       18.65       12.39      1.63 o
  -4   0  22       12.21        9.15      2.14 o
  -3   0  22        2.24        2.72      2.24 o
  -2   0  22       24.47       23.37      2.47 o
  -1   0  22       12.57       10.57      2.11 o
   0   0  22       40.82       46.65      3.49 o
   1   0  22        0.11        0.71      1.47 o
   2   0  22       11.38       12.18      2.62 o
  -5   1  22       25.76       24.82      2.58 o
  -4   1  22       21.81       15.66      2.86 o
  -3   1  22        4.39        2.90      2.31 o
  -2   1  22        0.87        0.42      1.07 o
  -1   1  22       42.84       42.29      7.15 o
   0   1  22        0.73        0.96      1.50 o
   1   1  22       31.91       36.68      3.66 o
  -5   2  22        0.53        1.87      2.41 o
  -4   2  22       10.22       11.93      2.68 o
  -3   2  22        7.11        4.92      2.61 o
  -2   2  22        0.19        0.02      0.91 o
  -1   2  22        8.24        7.48      2.01 o
   0   2  22       44.00       59.49      4.22 o
   1   2  22        3.41        6.28      2.35 o
  -5   3  22        7.77        2.85      2.61 o
  -4   3  22       11.00        8.41      2.38 o
  -3   3  22        6.01        5.18      2.54 o
  -2   3  22       38.21       43.09      2.94 o
  -1   3  22       31.76       29.94      5.58 o
   0   3  22       75.93       92.43      4.97 o
  -4   4  22        1.50        2.70      1.79 o
  -3   4  22        0.22       -1.10      2.24 o
  -2   4  22        0.58        0.98      1.46 o
  -1   4  22       69.77       82.47      5.38 o
  -4  -3  23        4.74        1.98      1.86 o
  -3  -3  23       13.88        4.47      1.76 o
   0  -3  23       33.58       30.14      2.62 o
  -4  -2  23       62.14       82.52      5.69 o
  -3  -2  23       23.72       31.09      3.28 o
  -2  -2  23       12.22        6.14      4.41 o
  -1  -2  23      156.14      167.67      7.54 o
   0  -2  23       47.62       53.24      4.37 o
   1  -2  23       26.43       37.41      3.64 o
  -4  -1  23       49.73       58.06      4.26 o
  -3  -1  23       28.26       27.51      3.29 o
  -2  -1  23        7.87        4.05      2.36 o
  -1  -1  23       77.50       71.58      5.88 o
   0  -1  23       11.16        8.56      3.08 o
   1  -1  23        0.97        1.43      2.00 o
  -4   0  23        0.02        0.40      1.85 o
  -3   0  23       15.72        4.38      4.46 o
  -2   0  23        5.19        1.84      1.24 o
  -1   0  23       15.68       14.67      3.88 o
   0   0  23        6.49        5.61      3.05 o
  -4   1  23        0.92       -0.35      1.25 o
  -3   1  23       18.84       10.97      7.83 o
  -2   1  23       10.73        7.47      2.87 o
  -1   1  23        3.92        4.15      3.02 o
   0   1  23        1.57        1.56      1.48 o
  -4   2  23        5.61        5.75      2.07 o
  -3   2  23        0.14        0.66      1.30 o
  -2   2  23        0.29        0.00      0.62 o
  -1   2  23       16.82       12.84      4.01 o
  -2  -1  24      153.86        0.19      1.42 o
  -2   0  24       22.45        1.02      2.07 o
 
